# Supplementary material for: Ethyl (4aR*,7S*,8S*,8aS*)-1-oxo-7-phenyl-3,4,4a,7,8,8a-hexa­hydro-1H-isochromene-8-carboxyl­ate
Source: Acta Crystallogr Sect E Struct Rep Online. 2010 May 15;66(Pt 6):o1367. doi: 10.1107/S1600536810017009 (PMC2979652; doi:10.1107/S1600536810017009)
Supplement: Supplementary file 1 [file e-66-o1367-sup1.cif]

##############################################################################
###                                                                        ###
###        Electronic paper (Acta Crystallographica Section E)             ###
###                                                                        ###
##############################################################################
#                                                                            #
# This CIF contains the data in a paper accepted for publication in Acta     #
# Crystallographica Section E. It conforms to the requirements of Notes      #
# for Authors for Section E, and has been peer reviewed under the auspices   #
# of the IUCr Commission on Journals.                                        #
#                                                                            #
# Full details of the Crystallographic Information File format               #
# are given in the paper "The Crystallographic Information File (CIF):       #
# a New Standard Archive File for Crystallography" by S. R. Hall, F. H.      #
# Allen and I. D. Brown [Acta Cryst. (1991), A47, 655-685].                  #
#                                                                            #
# The current version of the core CIF dictionary is obtainable from          #
# ftp://ftp.iucr.org/pub/cif_core.dic. The current version number is 2.4.    #
#                                                                            #
# Software is freely available for graphical display of the structure(s) in  #
# this CIF.  For information consult the CIF home page http://www.iucr.org/  #
# cif/home.html                                                              #
#                                                                            #
# This file may be used for bona fide research purposes within the           #
# scientific community so long as proper attribution is given to the journal # 
# article from which it was obtained.                                        #
#                                                                            #
##############################################################################
                                             
data_I
_audit_creation_method     SHELXL-97
_chemical_name_systematic
;
Ethyl
(4a<i>R</i>*,7<i>S</i>*,8<i>S</i>*,8a<i>S</i>*)-1-oxo-7-phenyl-
3,4,4a,7,8,8a-hexahydro-1<i>H</i>-isochromene-8-carboxylate
;
_chemical_name_common     ?
_chemical_formula_moiety     'C18 H20 O4'
_chemical_formula_sum     'C18 H20 O4'
_chemical_formula_iupac     'C18 H20 O4'
_chemical_formula_weight     300.34
_chemical_melting_point     ?
_symmetry_cell_setting     orthorhombic
_symmetry_space_group_name_H-M     'P b c a'
_symmetry_space_group_name_Hall     '-P 2ac 2ab'
loop_
    _symmetry_equiv_pos_as_xyz
    'x, y, z'
    '-x+1/2, -y, z+1/2'
    'x+1/2, -y+1/2, -z'
    '-x, y+1/2, -z+1/2'
    '-x, -y, -z'
    'x-1/2, y, -z-1/2'
    '-x-1/2, y-1/2, z'
    'x, -y-1/2, z-1/2'
_cell_length_a     15.5513(12)
_cell_length_b     9.9178(7)
_cell_length_c     21.1542(17)
_cell_angle_alpha     90.00
_cell_angle_beta     90.00
_cell_angle_gamma     90.00
_cell_volume     3262.7(4)
_cell_formula_units_Z     8
_cell_measurement_reflns_used     12675
_cell_measurement_theta_min     3.1
_cell_measurement_theta_max     27.4
_cell_measurement_temperature     296.0(10)
_exptl_crystal_description     'needle'
_exptl_crystal_colour     'colorless'
_exptl_crystal_size_max     0.36
_exptl_crystal_size_mid     0.16
_exptl_crystal_size_min     0.14
_exptl_crystal_density_diffrn     1.223
_exptl_crystal_density_meas     ?
_exptl_crystal_density_method     'not measured'
_exptl_crystal_F_000     1280
_exptl_absorpt_coefficient_mu     0.086
_exptl_absorpt_correction_type     none
_exptl_absorpt_process_details     ?
_exptl_absorpt_correction_T_min     ?
_exptl_absorpt_correction_T_max     ?
_exptl_special_details
;
?
;
_diffrn_ambient_temperature     296.0(10)
_diffrn_radiation_type     MoK\a
_diffrn_radiation_wavelength     0.71073
_diffrn_radiation_source     'rolling anode'
_diffrn_radiation_monochromator     graphite
_diffrn_measurement_device_type     'Rigaku R-AXIS RAPID IP'
_diffrn_measurement_method     \w
_diffrn_detector_area_resol_mean     10.00
_diffrn_reflns_number     26140
_diffrn_reflns_av_R_equivalents     0.0754
_diffrn_reflns_av_sigmaI/netI     0.0431
_diffrn_reflns_theta_min     3.11
_diffrn_reflns_theta_max     26.00
_diffrn_reflns_theta_full     26.00
_diffrn_measured_fraction_theta_max     0.999
_diffrn_measured_fraction_theta_full     0.999
_diffrn_reflns_limit_h_min     -19
_diffrn_reflns_limit_h_max     19
_diffrn_reflns_limit_k_min     -11
_diffrn_reflns_limit_k_max     12
_diffrn_reflns_limit_l_min     -26
_diffrn_reflns_limit_l_max     26
_diffrn_standards_number     0
_diffrn_standards_interval_count     ?
_diffrn_standards_interval_time     ?
_diffrn_standards_decay_%     ?
_refine_special_details
;
Refinement of <i>F</i>^2^ against ALL reflections. The weighted <i>R</i>-factor
wR and goodness of fit <i>S</i> are based on <i>F</i>^2^, conventional
<i>R</i>-factors <i>R</i> are based on <i>F</i>, with <i>F</i> set to zero for
negative <i>F</i>^2^. The threshold expression of <i>F</i>^2^ >
\s(<i>F</i>^2^) is used only for calculating <i>R</i>-factors(gt) etc. and is
not relevant to the choice of reflections for refinement. <i>R</i>-factors
based on <i>F</i>^2^ are statistically about twice as large as those based on
<i>F</i>, and <i>R</i>- factors based on ALL data will be even larger.
;
_reflns_number_total     3200
_reflns_number_gt     1627
_reflns_threshold_expression     I>2sigma(I)
_refine_ls_structure_factor_coef     Fsqd
_refine_ls_matrix_type     full
_refine_ls_R_factor_all     0.1259
_refine_ls_R_factor_gt     0.0687
_refine_ls_wR_factor_gt     0.1673
_refine_ls_wR_factor_ref     0.1971
_refine_ls_goodness_of_fit_ref     0.997
_refine_ls_restrained_S_all     1.006
_refine_ls_number_reflns     3200
_refine_ls_number_parameters     202
_refine_ls_number_restraints     1
_refine_ls_hydrogen_treatment     constr
_refine_ls_weighting_scheme     calc
_refine_ls_weighting_details
         'calc w=1/[\s^2^(Fo^2^)+(0.0698P)^2^+1.9409P] where P=(Fo^2^+2Fc^2^)/3'
_atom_sites_solution_hydrogens     geom
_atom_sites_solution_primary     direct
_atom_sites_solution_secondary     difmap
_refine_ls_shift/su_max     0.000
_refine_ls_shift/su_mean     0.000
_refine_diff_density_max     0.349
_refine_diff_density_min     -0.276
_refine_ls_extinction_method     'SHELXL97 (Sheldrick, 2008)'
_refine_ls_extinction_coef     0.0067(12)
_refine_ls_extinction_expression
                                  'Fc^*^=kFc[1+0.001xFc^2^\l^3^/sin(2\q)]^-1/4^'
loop_
    _atom_type_symbol
    _atom_type_description
    _atom_type_scat_dispersion_real
    _atom_type_scat_dispersion_imag
    _atom_type_scat_source
    'C' 'C' 0.0033 0.0016
                         'International Tables Vol C Tables 4.2.6.8 and 6.1.1.4'
    'H' 'H' 0.0000 0.0000
                         'International Tables Vol C Tables 4.2.6.8 and 6.1.1.4'
    'O' 'O' 0.0106 0.0060
                         'International Tables Vol C Tables 4.2.6.8 and 6.1.1.4'
_computing_data_collection     'PROCESS-AUTO (Rigaku, 1998)'
_computing_cell_refinement     'PROCESS-AUTO (Rigaku, 1998)'
_computing_data_reduction     'CrystalStructure (Rigaku/MSC, 2002)'
_computing_structure_solution     'SHELXS97 (Sheldrick, 2008)'
_computing_structure_refinement     'SHELXL97 (Sheldrick, 2008)'
_computing_molecular_graphics     'ORTEP-3 for windows (Farrugia, 1997)'
_computing_publication_material     'WinGX (Farrugia, 1999)'
loop_
    _atom_site_type_symbol
    _atom_site_label
    _atom_site_fract_x
    _atom_site_fract_y
    _atom_site_fract_z
    _atom_site_U_iso_or_equiv
    _atom_site_adp_type
    _atom_site_calc_flag
    _atom_site_refinement_flags
    _atom_site_occupancy
    _atom_site_disorder_assembly
    _atom_site_disorder_group
    O O3 0.16345(14) 0.3940(2) 0.39009(15) 0.1040(10) Uani d . 1 . .
    C C17 0.0706(3) 0.3651(6) 0.3998(3) 0.146(2) Uani d D 1 . .
    H H17A 0.0524 0.2860 0.3764 0.175 Uiso calc R 1 . .
    H H17B 0.0350 0.4414 0.3880 0.175 Uiso calc R 1 . .
    C C18 0.0687(4) 0.3407(8) 0.4701(3) 0.205(3) Uani d D 1 . .
    H H18A 0.0993 0.2591 0.4796 0.308 Uiso calc R 1 . .
    H H18B 0.0102 0.3325 0.4839 0.308 Uiso calc R 1 . .
    H H18C 0.0955 0.4150 0.4915 0.308 Uiso calc R 1 . .
    O O4 0.18555(14) 0.1796(2) 0.36346(12) 0.0848(8) Uani d . 1 . .
    C C1 0.30154(17) 0.3380(3) 0.35293(14) 0.0588(8) Uani d . 1 . .
    H H1 0.3083 0.4330 0.3645 0.071 Uiso calc R 1 . .
    C C9 0.36348(18) 0.2519(3) 0.39280(14) 0.0642(8) Uani d . 1 . .
    H H9 0.3484 0.1571 0.3860 0.077 Uiso calc R 1 . .
    C C16 0.21088(19) 0.2931(3) 0.36799(15) 0.0660(8) Uani d . 1 . .
    C C10 0.35139(19) 0.2824(3) 0.46291(15) 0.0680(8) Uani d . 1 . .
    C C8 0.4540(2) 0.2708(3) 0.37126(18) 0.0765(9) Uani d . 1 . .
    H H8 0.4978 0.2486 0.3993 0.092 Uiso calc R 1 . .
    O O2 0.27531(18) 0.5007(3) 0.20646(13) 0.1045(9) Uani d . 1 . .
    C C2 0.32050(19) 0.3207(3) 0.28126(15) 0.0704(9) Uani d . 1 . .
    H H2 0.3127 0.2249 0.2714 0.084 Uiso calc R 1 . .
    C C5 0.4213(2) 0.5048(4) 0.24889(18) 0.0856(10) Uani d . 1 . .
    H H5A 0.4050 0.5586 0.2853 0.103 Uiso calc R 1 . .
    H H5B 0.4803 0.5264 0.2381 0.103 Uiso calc R 1 . .
    C C7 0.4757(2) 0.3170(4) 0.31524(19) 0.0837(11) Uani d . 1 . .
    H H7 0.5340 0.3258 0.3065 0.100 Uiso calc R 1 . .
    C C6 0.4140(2) 0.3561(3) 0.26494(16) 0.0730(9) Uani d . 1 . .
    H H6 0.4293 0.3053 0.2268 0.088 Uiso calc R 1 . .
    C C15 0.3062(2) 0.1947(4) 0.50117(18) 0.0838(10) Uani d . 1 . .
    H H15 0.2835 0.1159 0.4842 0.101 Uiso calc R 1 . .
    C C3 0.2542(3) 0.3978(4) 0.24313(18) 0.0886(11) Uani d . 1 . .
    O O1 0.17953(19) 0.3714(4) 0.24613(17) 0.1447(14) Uani d . 1 . .
    C C11 0.3852(2) 0.3990(4) 0.48850(19) 0.0886(11) Uani d . 1 . .
    H H11 0.4150 0.4592 0.4629 0.106 Uiso calc R 1 . .
    C C14 0.2948(3) 0.2231(6) 0.5638(2) 0.1138(14) Uani d . 1 . .
    H H14 0.2636 0.1641 0.5891 0.137 Uiso calc R 1 . .
    C C13 0.3294(4) 0.3388(7) 0.5899(2) 0.1200(16) Uani d . 1 . .
    H H13 0.3222 0.3572 0.6326 0.144 Uiso calc R 1 . .
    C C4 0.3635(3) 0.5372(5) 0.1941(2) 0.1098(14) Uani d . 1 . .
    H H4A 0.3666 0.6330 0.1853 0.132 Uiso calc R 1 . .
    H H4B 0.3835 0.4893 0.1570 0.132 Uiso calc R 1 . .
    C C12 0.3746(3) 0.4264(5) 0.5521(2) 0.1144(15) Uani d . 1 . .
    H H12 0.3982 0.5043 0.5693 0.137 Uiso calc R 1 . .
loop_
    _atom_site_aniso_label
    _atom_site_aniso_U_11
    _atom_site_aniso_U_22
    _atom_site_aniso_U_33
    _atom_site_aniso_U_12
    _atom_site_aniso_U_13
    _atom_site_aniso_U_23
    O3 0.0557(13) 0.0768(15) 0.179(3) -0.0037(11) 0.0323(15) -0.0228(16)
    C17 0.095(3) 0.127(4) 0.216(7) -0.015(3) 0.045(4) -0.020(4)
    C18 0.146(6) 0.258(8) 0.211(8) -0.069(5) 0.052(5) 0.007(7)
    O4 0.0728(15) 0.0589(13) 0.123(2) -0.0162(11) -0.0052(13) -0.0008(12)
    C1 0.0494(15) 0.0527(15) 0.074(2) -0.0019(13) 0.0044(14) -0.0056(14)
    C9 0.0597(17) 0.0526(15) 0.080(2) 0.0045(14) 0.0024(16) -0.0035(15)
    C16 0.0563(17) 0.0572(17) 0.084(2) -0.0022(14) -0.0007(16) 0.0004(16)
    C10 0.0599(18) 0.0660(19) 0.078(2) 0.0079(15) -0.0042(16) -0.0010(17)
    C8 0.0546(18) 0.079(2) 0.096(3) 0.0106(16) 0.0022(18) -0.0019(19)
    O2 0.095(2) 0.116(2) 0.103(2) -0.0024(16) -0.0076(15) 0.0319(17)
    C2 0.068(2) 0.0661(18) 0.077(2) -0.0033(16) 0.0021(16) -0.0063(16)
    C5 0.077(2) 0.083(2) 0.096(3) -0.0076(19) 0.018(2) -0.002(2)
    C7 0.0534(19) 0.091(2) 0.106(3) 0.0064(17) 0.0163(19) -0.010(2)
    C6 0.068(2) 0.074(2) 0.077(2) 0.0017(16) 0.0155(17) -0.0103(17)
    C15 0.081(2) 0.092(2) 0.078(2) 0.003(2) 0.0015(19) 0.011(2)
    C3 0.078(2) 0.106(3) 0.083(2) -0.007(2) -0.010(2) 0.010(2)
    O1 0.0751(19) 0.195(3) 0.164(3) -0.024(2) -0.0326(19) 0.072(3)
    C11 0.096(3) 0.078(2) 0.092(3) -0.001(2) -0.003(2) -0.015(2)
    C14 0.111(3) 0.133(4) 0.098(4) 0.009(3) 0.005(3) 0.022(3)
    C13 0.127(4) 0.155(5) 0.078(3) 0.037(4) 0.003(3) -0.012(3)
    C4 0.099(3) 0.111(3) 0.119(3) -0.008(3) 0.014(3) 0.028(3)
    C12 0.128(4) 0.109(3) 0.106(4) 0.014(3) -0.015(3) -0.031(3)
_geom_special_details
;
All esds (except the esd in the dihedral angle between two l.s. planes) are
estimated using the full covariance matrix. The cell esds are taken into
account individually in the estimation of esds in distances, angles and
torsion angles; correlations between esds in cell parameters are only used
when they are defined by crystal symmetry. An approximate (isotropic)
treatment of cell esds is used for estimating esds involving l.s. planes.
;
loop_
    _geom_bond_atom_site_label_1
    _geom_bond_atom_site_label_2
    _geom_bond_site_symmetry_2
    _geom_bond_distance
    _geom_bond_publ_flag
    O3 C16 . 1.327(4) ?
    O3 C17 . 1.486(5) ?
    C17 C18 . 1.507(8) ?
    C17 H17A . 0.9700 ?
    C17 H17B . 0.9700 ?
    C18 H18A . 0.9600 ?
    C18 H18B . 0.9600 ?
    C18 H18C . 0.9600 ?
    O4 C16 . 1.197(3) ?
    C1 C16 . 1.512(4) ?
    C1 C9 . 1.539(4) ?
    C1 C2 . 1.554(4) ?
    C1 H1 . 0.9800 ?
    C9 C8 . 1.491(4) ?
    C9 C10 . 1.525(4) ?
    C9 H9 . 0.9800 ?
    C10 C15 . 1.379(5) ?
    C10 C11 . 1.381(4) ?
    C8 C7 . 1.314(4) ?
    C8 H8 . 0.9300 ?
    O2 C3 . 1.323(4) ?
    O2 C4 . 1.442(5) ?
    C2 C3 . 1.516(5) ?
    C2 C6 . 1.535(4) ?
    C2 H2 . 0.9800 ?
    C5 C4 . 1.501(5) ?
    C5 C6 . 1.518(5) ?
    C5 H5A . 0.9700 ?
    C5 H5B . 0.9700 ?
    C7 C6 . 1.485(5) ?
    C7 H7 . 0.9300 ?
    C6 H6 . 0.9800 ?
    C15 C14 . 1.367(6) ?
    C15 H15 . 0.9300 ?
    C3 O1 . 1.192(4) ?
    C11 C12 . 1.382(6) ?
    C11 H11 . 0.9300 ?
    C14 C13 . 1.382(7) ?
    C14 H14 . 0.9300 ?
    C13 C12 . 1.374(6) ?
    C13 H13 . 0.9300 ?
    C4 H4A . 0.9700 ?
    C4 H4B . 0.9700 ?
    C12 H12 . 0.9300 ?
loop_
    _geom_angle_atom_site_label_1
    _geom_angle_atom_site_label_2
    _geom_angle_atom_site_label_3
    _geom_angle_site_symmetry_1
    _geom_angle_site_symmetry_3
    _geom_angle
    _geom_angle_publ_flag
    C16 O3 C17 . . 116.3(3) ?
    O3 C17 C18 . . 100.7(4) ?
    O3 C17 H17A . . 111.6 ?
    C18 C17 H17A . . 111.6 ?
    O3 C17 H17B . . 111.6 ?
    C18 C17 H17B . . 111.6 ?
    H17A C17 H17B . . 109.4 ?
    C17 C18 H18A . . 109.5 ?
    C17 C18 H18B . . 109.5 ?
    H18A C18 H18B . . 109.5 ?
    C17 C18 H18C . . 109.5 ?
    H18A C18 H18C . . 109.5 ?
    H18B C18 H18C . . 109.5 ?
    C16 C1 C9 . . 107.8(2) ?
    C16 C1 C2 . . 110.5(2) ?
    C9 C1 C2 . . 110.8(2) ?
    C16 C1 H1 . . 109.3 ?
    C9 C1 H1 . . 109.3 ?
    C2 C1 H1 . . 109.3 ?
    C8 C9 C10 . . 112.9(3) ?
    C8 C9 C1 . . 110.7(3) ?
    C10 C9 C1 . . 110.2(2) ?
    C8 C9 H9 . . 107.6 ?
    C10 C9 H9 . . 107.6 ?
    C1 C9 H9 . . 107.6 ?
    O4 C16 O3 . . 123.6(3) ?
    O4 C16 C1 . . 124.5(3) ?
    O3 C16 C1 . . 111.8(2) ?
    C15 C10 C11 . . 119.4(3) ?
    C15 C10 C9 . . 120.6(3) ?
    C11 C10 C9 . . 120.0(3) ?
    C7 C8 C9 . . 124.2(3) ?
    C7 C8 H8 . . 117.9 ?
    C9 C8 H8 . . 117.9 ?
    C3 O2 C4 . . 122.4(3) ?
    C3 C2 C6 . . 114.1(3) ?
    C3 C2 C1 . . 109.5(3) ?
    C6 C2 C1 . . 112.0(2) ?
    C3 C2 H2 . . 106.9 ?
    C6 C2 H2 . . 106.9 ?
    C1 C2 H2 . . 106.9 ?
    C4 C5 C6 . . 109.6(3) ?
    C4 C5 H5A . . 109.7 ?
    C6 C5 H5A . . 109.7 ?
    C4 C5 H5B . . 109.7 ?
    C6 C5 H5B . . 109.7 ?
    H5A C5 H5B . . 108.2 ?
    C8 C7 C6 . . 124.8(3) ?
    C8 C7 H7 . . 117.6 ?
    C6 C7 H7 . . 117.6 ?
    C7 C6 C5 . . 111.5(3) ?
    C7 C6 C2 . . 113.0(3) ?
    C5 C6 C2 . . 110.1(3) ?
    C7 C6 H6 . . 107.3 ?
    C5 C6 H6 . . 107.3 ?
    C2 C6 H6 . . 107.3 ?
    C14 C15 C10 . . 120.4(4) ?
    C14 C15 H15 . . 119.8 ?
    C10 C15 H15 . . 119.8 ?
    O1 C3 O2 . . 116.3(4) ?
    O1 C3 C2 . . 121.5(4) ?
    O2 C3 C2 . . 122.2(3) ?
    C10 C11 C12 . . 120.0(4) ?
    C10 C11 H11 . . 120.0 ?
    C12 C11 H11 . . 120.0 ?
    C15 C14 C13 . . 120.5(5) ?
    C15 C14 H14 . . 119.8 ?
    C13 C14 H14 . . 119.8 ?
    C12 C13 C14 . . 119.5(4) ?
    C12 C13 H13 . . 120.3 ?
    C14 C13 H13 . . 120.3 ?
    O2 C4 C5 . . 112.1(3) ?
    O2 C4 H4A . . 109.2 ?
    C5 C4 H4A . . 109.2 ?
    O2 C4 H4B . . 109.2 ?
    C5 C4 H4B . . 109.2 ?
    H4A C4 H4B . . 107.9 ?
    C13 C12 C11 . . 120.2(4) ?
    C13 C12 H12 . . 119.9 ?
    C11 C12 H12 . . 119.9 ?
loop_
    _geom_torsion_atom_site_label_1
    _geom_torsion_atom_site_label_2
    _geom_torsion_atom_site_label_3
    _geom_torsion_atom_site_label_4
    _geom_torsion_site_symmetry_1
    _geom_torsion_site_symmetry_2
    _geom_torsion_site_symmetry_3
    _geom_torsion_site_symmetry_4
    _geom_torsion
    _geom_torsion_publ_flag
    C16 O3 C17 C18 . . . . 100.1(5) ?
    C16 C1 C9 C8 . . . . 168.7(2) ?
    C2 C1 C9 C8 . . . . 47.7(3) ?
    C16 C1 C9 C10 . . . . -65.7(3) ?
    C2 C1 C9 C10 . . . . 173.3(2) ?
    C17 O3 C16 O4 . . . . -9.7(6) ?
    C17 O3 C16 C1 . . . . 173.5(3) ?
    C9 C1 C16 O4 . . . . -55.5(4) ?
    C2 C1 C16 O4 . . . . 65.7(4) ?
    C9 C1 C16 O3 . . . . 121.3(3) ?
    C2 C1 C16 O3 . . . . -117.5(3) ?
    C8 C9 C10 C15 . . . . -133.0(3) ?
    C1 C9 C10 C15 . . . . 102.6(3) ?
    C8 C9 C10 C11 . . . . 47.5(4) ?
    C1 C9 C10 C11 . . . . -76.9(4) ?
    C10 C9 C8 C7 . . . . -144.6(3) ?
    C1 C9 C8 C7 . . . . -20.5(4) ?
    C16 C1 C2 C3 . . . . 56.2(3) ?
    C9 C1 C2 C3 . . . . 175.6(3) ?
    C16 C1 C2 C6 . . . . -176.1(2) ?
    C9 C1 C2 C6 . . . . -56.7(3) ?
    C9 C8 C7 C6 . . . . -0.5(6) ?
    C8 C7 C6 C5 . . . . 117.3(4) ?
    C8 C7 C6 C2 . . . . -7.3(5) ?
    C4 C5 C6 C7 . . . . 175.1(3) ?
    C4 C5 C6 C2 . . . . -58.7(4) ?
    C3 C2 C6 C7 . . . . 160.7(3) ?
    C1 C2 C6 C7 . . . . 35.6(4) ?
    C3 C2 C6 C5 . . . . 35.4(4) ?
    C1 C2 C6 C5 . . . . -89.8(3) ?
    C11 C10 C15 C14 . . . . 0.1(5) ?
    C9 C10 C15 C14 . . . . -179.3(3) ?
    C4 O2 C3 O1 . . . . -174.7(4) ?
    C4 O2 C3 C2 . . . . 7.5(6) ?
    C6 C2 C3 O1 . . . . 172.4(4) ?
    C1 C2 C3 O1 . . . . -61.2(5) ?
    C6 C2 C3 O2 . . . . -9.9(5) ?
    C1 C2 C3 O2 . . . . 116.5(4) ?
    C15 C10 C11 C12 . . . . 0.9(5) ?
    C9 C10 C11 C12 . . . . -179.7(3) ?
    C10 C15 C14 C13 . . . . -1.0(6) ?
    C15 C14 C13 C12 . . . . 0.8(7) ?
    C3 O2 C4 C5 . . . . -31.0(5) ?
    C6 C5 C4 O2 . . . . 56.5(4) ?
    C14 C13 C12 C11 . . . . 0.2(7) ?
    C10 C11 C12 C13 . . . . -1.0(6) ?
loop_
    _geom_hbond_atom_site_label_D
    _geom_hbond_atom_site_label_H
    _geom_hbond_atom_site_label_A
    _geom_hbond_site_symmetry_A
    _geom_hbond_distance_DH
    _geom_hbond_distance_HA
    _geom_hbond_distance_DA
    _geom_hbond_angle_DHA
    _geom_hbond_publ_flag
    C1 H1 O4 7_665 0.98 2.45 3.401(4) 164 y
    C5 H5A O4 7_665 0.97 2.48 3.412(4) 161 y
    C7 H7 O1 6_656 0.93 2.56 3.468(5) 165 y
    C13 H13 O2 2_565 0.93 2.59 3.356(6) 140 y
data_global
_journal_date_recd_electronic     2010-04-30
_journal_date_accepted     2010-05-10
_journal_name_full     'Acta Crystallographica, Section E'
_journal_year     2010
_journal_volume     66
_journal_issue      6
_journal_page_first     o1367
_journal_page_last     o1367
_journal_paper_category     QO
_journal_coeditor_code     XU2757
_publ_contact_author_name     'Jin-Long Wu'
_publ_contact_author_address
;
Laboratory of Asymmetric Catalysis and Synthesis
Department of Chemistry
Zhejiang University
Hangzhou, Zhejiang 310027
People's Republic of China
;
_publ_contact_author_email     'wyz@zju.edu.cn'
_publ_contact_author_fax     '+86-571-87953128'
_publ_contact_author_phone     '+86-571-87953128'
_publ_section_title
;
Ethyl
(4a<i>R</i>*,7<i>S</i>*,8<i>S</i>*,8a<i>S</i>*)-1-oxo-7-phenyl-\
3,4,4a,7,8,8a-hexahydro-1<i>H</i>-isochromene-8-carboxylate
;
loop_
    _publ_author_name
    _publ_author_address
    'Jiang, Xiu Qing'
;
Laboratory of Asymmetric Catalysis and Synthesis
Department of Chemistry
Zhejiang University
Hangzhou 310027
People's Republic of China
;
    'Wu, Jin-Long'
;
Laboratory of Asymmetric Catalysis and Synthesis
Department of Chemistry
Zhejiang University
Hangzhou 310027
People's Republic of China
;
