# Supplementary material for: Ethyl (4aR*,7S*,8S*,8aS*)-1-oxo-7-phenyl-3,4,4a,7,8,8a-hexa­hydro-1H-isochromene-8-carboxyl­ate
Source: Acta Crystallogr Sect E Struct Rep Online. 2010 May 15;66(Pt 6):o1367. doi: 10.1107/S1600536810017009 (PMC2979652; doi:10.1107/S1600536810017009)
Supplement: Supplementary file 2 [file e-66-o1367-Isup2.hkl]

#
# h,k,l, Fc-squared, Fo-squared, sigma(Fo-squared) and status flag
#
data_I
_shelx_title ' jxq-5b in P b c a'
_shelx_refln_list_code          4
_shelx_F_calc_maximum      218.23
_exptl_crystal_F_000      1280.00
_reflns_d_resolution_high  0.8108
 
loop_
 _symmetry_equiv_pos_as_xyz
 'x, y, z'
 '-x+1/2, -y, z+1/2'
 'x+1/2, -y+1/2, -z'
 '-x, y+1/2, -z+1/2'
 '-x, -y, -z'
 'x-1/2, y, -z-1/2'
 '-x-1/2, y-1/2, z'
 'x, -y-1/2, z-1/2'
 
_cell_length_a    15.5513
_cell_length_b     9.9178
_cell_length_c    21.1542
_cell_angle_alpha  90.000
_cell_angle_beta   90.000
_cell_angle_gamma  90.000
 
_shelx_F_squared_multiplier     1.000
 
loop_
 _refln_index_h
 _refln_index_k
 _refln_index_l
 _refln_F_squared_calc
 _refln_F_squared_meas
 _refln_F_squared_sigma
 _refln_observed_status
   4   0   0    10373.80     8589.61    245.52 o
   6   0   0     6102.47     6299.19    766.76 o
   8   0   0     8968.77     9260.12    307.61 o
  10   0   0       81.57      152.78     23.79 o
  12   0   0        9.43       12.93      8.86 o
  14   0   0        2.92        2.50     10.82 o
  16   0   0        6.95        9.91     17.20 o
  18   0   0       94.24      157.90     19.44 o
   2   1   0    18012.98    18256.29    424.70 o
   4   1   0     1249.21      973.73     53.47 o
   6   1   0       17.57       19.62      4.59 o
   8   1   0      339.14      324.40     13.77 o
  10   1   0     1535.08     1471.66     54.65 o
  12   1   0       13.55        9.62      7.19 o
  14   1   0       47.74       61.47     10.92 o
  16   1   0       67.36       43.91     10.10 o
  18   1   0       10.82        7.27      9.33 o
   0   2   0    31079.90    31237.20   1048.35 o
   2   2   0     1688.88     1700.68     22.17 o
   4   2   0      619.88      475.95     10.70 o
   6   2   0     9843.55    10319.95    235.11 o
   8   2   0     4698.82     4526.73    149.92 o
  10   2   0      144.74      131.01      8.66 o
  12   2   0      394.61      372.80     18.49 o
  14   2   0        5.72       -0.65      7.19 o
  16   2   0        2.15       -6.59      8.95 o
  18   2   0       43.96       41.18     12.58 o
   2   3   0     8654.20     9107.52    170.21 o
   4   3   0     1567.99     1633.06     27.21 o
   6   3   0      597.11      572.54     13.45 o
   8   3   0     4742.59     5081.32    106.10 o
  10   3   0      304.66      277.62     12.63 o
  12   3   0      164.19      133.47     13.97 o
  14   3   0        1.27       10.62      7.71 o
  16   3   0        0.29        5.89      9.24 o
  18   3   0        4.57       24.11     13.53 o
   0   4   0      587.45      602.37     19.05 o
   2   4   0      295.11      301.66      7.02 o
   4   4   0      506.73      478.91      8.75 o
   6   4   0      409.54      464.65     11.18 o
   8   4   0      685.25      568.89     14.12 o
  10   4   0       93.36      123.32      9.96 o
  12   4   0      667.42      842.59     27.11 o
  14   4   0      280.46      272.45     22.23 o
  16   4   0       19.57       13.87     11.58 o
  18   4   0        0.58       -6.02     10.27 o
   2   5   0      461.12      496.12     14.87 o
   4   5   0        2.92       -1.68      2.94 o
   6   5   0        8.66       22.36      4.26 o
   8   5   0      262.07      268.38     10.75 o
  10   5   0        1.04        0.13      6.07 o
  12   5   0      113.92       95.12     10.59 o
  14   5   0       67.16       37.92     11.70 o
  16   5   0       14.56        3.18      6.88 o
   0   6   0     1624.24     1807.44     56.11 o
   2   6   0      366.29      348.24      9.51 o
   4   6   0      858.89      917.06     15.95 o
   6   6   0        1.19        2.88      4.83 o
   8   6   0     1699.56     1806.01     41.51 o
  10   6   0     1017.22      988.04     31.00 o
  12   6   0       21.81       14.45      5.46 o
  14   6   0        4.57        7.16      7.26 o
  16   6   0        5.69       35.80     20.82 o
   2   7   0       84.05      101.33      6.51 o
   4   7   0      130.07      172.65      7.26 o
   6   7   0      283.36      247.08     15.51 o
   8   7   0       72.29       56.86      7.72 o
  10   7   0      148.69      124.93     11.30 o
  12   7   0       75.29       61.12     12.62 o
  14   7   0       40.63       39.59     11.17 o
   0   8   0        1.47        6.33      8.61 o
   2   8   0      140.05      178.80      9.27 o
   4   8   0       90.42      114.94     10.84 o
   6   8   0      370.39      350.63     18.09 o
   8   8   0      103.07      101.83      8.16 o
  10   8   0      163.21      138.50     21.15 o
  12   8   0       18.65       20.96     10.12 o
  14   8   0       35.75       61.80     32.12 o
   2   9   0       16.30        8.75      6.75 o
   4   9   0       24.64       17.16      7.64 o
   6   9   0        2.61        1.90      4.81 o
   8   9   0        4.32        5.15      3.70 o
  10   9   0        2.90       -0.77      6.87 o
  12   9   0       10.64       17.95     15.27 o
   0  10   0       85.07      116.88     11.69 o
   2  10   0       53.27       50.07      7.79 o
   4  10   0       16.25       12.25      6.83 o
   6  10   0        4.85        5.47      4.59 o
   8  10   0        1.98       15.49     26.13 o
  10  10   0        0.26        8.61     17.26 o
   2  11   0       75.25       91.15      7.82 o
   4  11   0       31.26        7.87      6.57 o
   6  11   0        3.04        6.98      7.66 o
   8  11   0        0.51       54.75     30.04 o
   0  12   0       26.66       23.54     13.46 o
   2  12   0        1.80       -2.18      7.01 o
   2   1   1     5897.00     5125.13     67.38 o
   3   1   1      605.32      774.47      9.17 o
   4   1   1      708.92      660.50      8.92 o
   5   1   1      738.18      809.61     26.44 o
   6   1   1      814.93      743.84     11.90 o
   7   1   1      584.27      518.14     10.45 o
   8   1   1     2693.79     2808.46     38.53 o
   9   1   1      310.24      268.86      7.94 o
  10   1   1      519.91      528.48     12.45 o
  11   1   1       26.86       12.65      4.84 o
  12   1   1        5.80       12.54      5.45 o
  13   1   1      238.19      263.59     10.46 o
  14   1   1        4.59       -4.39      4.77 o
  15   1   1        6.01        5.17      5.58 o
  16   1   1       61.07       45.34      9.11 o
  17   1   1        0.00        1.30      5.37 o
  18   1   1        3.54        9.84      7.80 o
  19   1   1        4.03        6.98      8.00 o
   0   2   1    47626.38    53024.00   1882.90 o
   1   2   1    14196.83    14015.81    180.21 o
   2   2   1      877.41      676.18      7.70 o
   3   2   1    15391.72    14674.37    257.56 o
   4   2   1     1810.32     1893.72     23.19 o
   5   2   1      795.07      749.32     10.51 o
   6   2   1        7.20       -1.21      2.62 o
   7   2   1       38.48       53.66      3.83 o
   8   2   1     1314.35     1371.57     19.91 o
   9   2   1      179.20      154.55      6.29 o
  10   2   1        1.24       13.48      5.17 o
  11   2   1      124.95      104.33      7.04 o
  12   2   1      247.34      292.21     10.07 o
  13   2   1        0.34       -4.02      5.65 o
  14   2   1       55.81       51.29      6.64 o
  15   2   1       23.39       34.31      6.61 o
  16   2   1        4.24        6.01      5.90 o
  17   2   1       10.23       -1.43      6.42 o
  18   2   1        9.72       21.81      8.17 o
   1   3   1       17.45       14.49      2.40 o
   2   3   1      371.51      284.06      4.37 o
   3   3   1      889.51      874.38     10.30 o
   4   3   1        3.75        3.02      2.07 o
   5   3   1      692.11      679.45      9.28 o
   6   3   1      174.50      178.37      5.01 o
   7   3   1      947.08      850.76     11.59 o
   8   3   1      239.16      266.30      6.11 o
   9   3   1       13.01       14.46      3.83 o
  10   3   1       17.48       16.46      3.79 o
  11   3   1        0.09        3.67      4.29 o
  12   3   1      721.05      723.89     15.69 o
  13   3   1       67.04       85.53      6.50 o
  14   3   1       22.52       19.17      6.18 o
  15   3   1        3.72        4.09      4.74 o
  16   3   1        3.74        6.09      6.39 o
  17   3   1        0.62       10.37      6.89 o
  18   3   1        0.12       -1.86      6.01 o
   0   4   1     5621.21     5981.81    103.59 o
   1   4   1      892.03      807.70     10.51 o
   2   4   1      931.13     1003.73     10.06 o
   3   4   1       41.88       30.48      3.49 o
   4   4   1       14.30        7.91      2.50 o
   5   4   1      961.63      948.55     20.35 o
   6   4   1       24.98       25.51      3.55 o
   7   4   1        6.85        5.92      2.92 o
   8   4   1       13.83        9.76      3.16 o
   9   4   1       53.71       43.92      4.33 o
  10   4   1      132.33      125.57      6.02 o
  11   4   1       14.44       23.22      4.37 o
  12   4   1      210.02      214.05      8.98 o
  13   4   1       19.13       17.51      5.85 o
  14   4   1       22.97       20.97      5.40 o
  15   4   1       64.89       56.52     10.67 o
  16   4   1       14.45       10.14      5.69 o
  17   4   1        1.09       -1.78      6.03 o
  18   4   1       19.99       36.03      8.47 o
   1   5   1      161.15      167.56      5.46 o
   2   5   1     5320.03     5491.93     66.84 o
   3   5   1        0.00        2.43      2.44 o
   4   5   1      622.48      684.67      9.66 o
   5   5   1      167.59      157.49      4.60 o
   6   5   1      538.04      480.05     15.56 o
   7   5   1      453.58      471.95      9.78 o
   8   5   1      400.87      396.81      9.67 o
   9   5   1     1227.47     1150.76     18.22 o
  10   5   1      146.16      145.07      7.55 o
  11   5   1       13.88       19.97      4.50 o
  12   5   1       23.21       25.86      6.05 o
  13   5   1       28.06       23.39      4.67 o
  14   5   1       17.37       13.64      5.58 o
  15   5   1       37.61       48.29      9.96 o
  16   5   1        6.60        7.68      5.97 o
  17   5   1        0.23       -1.71      8.66 o
   0   6   1      473.82      506.22     15.54 o
   1   6   1      135.61      145.12      5.08 o
   2   6   1       94.16       93.39      3.92 o
   3   6   1        9.07        9.97      2.74 o
   4   6   1      389.39      418.33      7.06 o
   5   6   1       40.12       63.68      3.62 o
   6   6   1        5.50        8.23      3.44 o
   7   6   1       53.31       41.28      4.44 o
   8   6   1        2.79        0.66      3.45 o
   9   6   1      219.38      232.99     10.50 o
  10   6   1        1.84        0.38      2.84 o
  11   6   1       10.53        9.12      3.00 o
  12   6   1      202.92      172.69     13.61 o
  13   6   1       39.55       40.95      6.11 o
  14   6   1        4.25        8.31      3.89 o
  15   6   1       18.75       13.42      8.34 o
  16   6   1        9.26        8.09      9.23 o
   1   7   1      181.54      219.51      6.39 o
   2   7   1      101.11       93.20      4.57 o
   3   7   1       20.99       10.09      2.87 o
   4   7   1        6.61        6.03      3.04 o
   5   7   1      377.32      391.48     11.33 o
   6   7   1       59.98       60.04      3.99 o
   7   7   1      208.80      202.24      9.19 o
   8   7   1      540.96      545.02     15.67 o
   9   7   1       42.85       34.48      4.30 o
  10   7   1        1.69       -1.20      3.22 o
  11   7   1       49.37       22.49      4.48 o
  12   7   1        0.67       -0.51      3.62 o
  13   7   1       10.94       10.31      4.32 o
  14   7   1        2.90        6.79      4.98 o
  15   7   1        8.13       -5.28     10.16 o
   0   8   1      168.81      174.66      9.87 o
   1   8   1      117.40      133.66      5.83 o
   2   8   1       55.51       57.49      5.20 o
   3   8   1       57.80       66.17      4.55 o
   4   8   1        0.54       -0.10      3.88 o
   5   8   1       69.48       68.32      5.88 o
   6   8   1        8.18        2.91      3.14 o
   7   8   1        0.00       -1.04      2.38 o
   8   8   1       22.03       19.67      3.17 o
   9   8   1       75.62       55.24      3.88 o
  10   8   1       77.66       53.22      7.49 o
  11   8   1        2.26        3.12      2.97 o
  12   8   1        3.01        3.09      6.47 o
  13   8   1        3.08       18.58      9.71 o
  14   8   1        0.01        8.35     12.78 o
   1   9   1        0.40        0.40      3.27 o
   2   9   1       63.88       79.29      5.61 o
   3   9   1       98.19       99.06      6.54 o
   4   9   1      283.19      278.16     10.47 o
   5   9   1      221.06      203.66      7.29 o
   6   9   1       35.97       22.41      4.39 o
   7   9   1       65.48       59.68      5.94 o
   8   9   1        2.33        1.65      3.18 o
   9   9   1        0.14       -3.20      3.31 o
  10   9   1       15.03        9.65      6.95 o
  11   9   1       33.99       17.40     18.35 o
  12   9   1       43.24       37.60     15.01 o
   0  10   1        6.92       -1.82      5.85 o
   1  10   1       27.78       31.06      5.49 o
   2  10   1        0.48        3.07      3.67 o
   3  10   1        3.60       -2.55      4.15 o
   4  10   1        0.81        5.36      5.18 o
   5  10   1        4.22        3.39      4.81 o
   6  10   1        2.76        3.72      4.17 o
   7  10   1       10.96        6.89      4.68 o
   8  10   1        2.49       12.72      7.09 o
   9  10   1        1.11      -29.90     20.95 o
  10  10   1        2.97       31.09     14.96 o
  11  10   1        5.10       49.51     22.82 o
   1  11   1        0.16        3.55      4.45 o
   2  11   1        4.93        3.30      4.23 o
   3  11   1        1.91       -2.31      4.47 o
   4  11   1       27.29       17.36      5.43 o
   5  11   1        1.95        5.27      5.56 o
   6  11   1       24.47       15.08      7.20 o
   7  11   1        3.01        6.57     15.82 o
   8  11   1        0.47       24.99     22.14 o
   0  12   1        3.53        2.99      6.28 o
   1  12   1        3.08        2.61      4.26 o
   2  12   1        1.07        6.33      5.33 o
   3  12   1        0.09        9.47      5.40 o
   2   0   2     2435.35     2609.21     38.60 o
   3   0   2     6485.08     5648.53    292.85 o
   4   0   2    10758.10    10011.59    216.68 o
   5   0   2       31.46       39.11      5.60 o
   6   0   2      537.49      563.01     13.94 o
   7   0   2    11549.16    12766.06    318.38 o
   8   0   2      490.08      576.76     17.94 o
   9   0   2      362.94      396.32     13.67 o
  10   0   2       17.63       15.84      7.54 o
  11   0   2        7.22        9.90      6.30 o
  12   0   2      554.03      578.52     20.65 o
  13   0   2        2.92        2.15      6.06 o
  14   0   2      143.82      127.57     17.74 o
  15   0   2        1.36       14.05      9.00 o
  16   0   2        0.33       -1.48      7.68 o
  17   0   2        1.52        3.06      8.26 o
  18   0   2       27.37       19.56     10.78 o
  19   0   2       11.86       35.58     17.03 o
   1   1   2      426.68      218.21      5.78 o
   2   1   2     3796.47     3762.36     41.15 o
   3   1   2     8654.74     8037.75    123.70 o
   4   1   2    17308.36    17409.55    310.73 o
   5   1   2     1776.78     1624.77     21.72 o
   6   1   2      578.52      634.30     18.00 o
   7   1   2     2632.86     2623.28     64.51 o
   8   1   2      148.94      201.35      7.18 o
   9   1   2       85.91       68.03      4.98 o
  10   1   2      127.82      157.84      6.28 o
  11   1   2      658.84      776.63     16.79 o
  12   1   2        5.35        9.39      5.42 o
  13   1   2       89.65       84.98      8.39 o
  14   1   2      136.28      158.22      9.63 o
  15   1   2       14.22        7.11      5.69 o
  16   1   2        1.53       -8.05      5.87 o
  17   1   2       28.00       16.27      7.19 o
  18   1   2        6.01       11.54      7.25 o
  19   1   2       12.75       13.41      7.38 o
   0   2   2    16643.35    15895.66    336.30 o
   1   2   2    19948.61    20048.61    306.83 o
   2   2   2     4484.74     4337.72     43.84 o
   3   2   2     1381.17     1308.18     17.49 o
   4   2   2       23.98       22.89      2.61 o
   5   2   2        0.08        5.17      1.95 o
   6   2   2      509.23      498.14      8.21 o
   7   2   2      317.27      288.58      6.41 o
   8   2   2       33.88       33.02      4.29 o
   9   2   2      290.29      306.17      8.32 o
  10   2   2      104.74       88.91      5.49 o
  11   2   2      177.53      165.50      7.88 o
  12   2   2        8.33       14.90      4.53 o
  13   2   2      221.04      217.09      8.86 o
  14   2   2      244.82      266.99     14.18 o
  15   2   2        1.55        8.03      5.70 o
  16   2   2        3.27        2.17      5.89 o
  17   2   2        6.11        8.91      7.10 o
  18   2   2        4.45        0.37      6.35 o
   1   3   2     6348.92     6389.36     73.07 o
   2   3   2     1008.86      891.56     13.42 o
   3   3   2       29.76       23.23      2.12 o
   4   3   2      171.97      164.62      3.04 o
   5   3   2      570.84      464.20      7.21 o
   6   3   2      863.78      833.18     15.40 o
   7   3   2     2013.94     2226.37     39.15 o
   8   3   2       10.12       11.68      4.25 o
   9   3   2     1073.29     1036.25     18.89 o
  10   3   2       42.59       41.65      5.87 o
  11   3   2      245.15      214.06      7.75 o
  12   3   2      109.68      106.23      6.92 o
  13   3   2       46.07       49.97      6.09 o
  14   3   2        7.92       14.00      6.26 o
  15   3   2       24.15       25.49      7.00 o
  16   3   2       25.60       33.48      5.90 o
  17   3   2        1.37        5.15      6.12 o
  18   3   2        8.36       12.69      7.36 o
   0   4   2       10.15        7.82      3.67 o
   1   4   2     1250.43     1186.14     12.87 o
   2   4   2      734.63      762.66     12.51 o
   3   4   2      377.74      469.12      6.37 o
   4   4   2       16.93       10.27      1.76 o
   5   4   2        6.13        4.72      2.38 o
   6   4   2      712.72      685.50     18.27 o
   7   4   2       67.10       62.83      3.79 o
   8   4   2       58.48       62.41      3.94 o
   9   4   2      670.63      714.72     15.40 o
  10   4   2        1.43        2.01      3.73 o
  11   4   2        3.70        1.04      4.39 o
  12   4   2       50.77       33.35      4.95 o
  13   4   2       80.44       98.54      6.63 o
  14   4   2       25.49       15.97      5.04 o
  15   4   2        3.91        0.13      4.70 o
  16   4   2        1.12       11.84      5.81 o
  17   4   2        1.15        9.46      5.99 o
  18   4   2       19.23       20.81      6.52 o
   1   5   2      939.49     1017.75     13.27 o
   2   5   2     2286.87     2637.96     29.20 o
   3   5   2      253.43      231.79      5.56 o
   4   5   2      258.71      226.85      7.39 o
   5   5   2      150.92      172.91      4.92 o
   6   5   2       76.91       89.65      3.57 o
   7   5   2      215.69      229.23      7.82 o
   8   5   2       17.14       24.76      3.03 o
   9   5   2      379.77      368.04      9.88 o
  10   5   2        1.40        2.81      3.77 o
  11   5   2       87.26       64.89      4.64 o
  12   5   2       11.28        7.15      3.77 o
  13   5   2       15.64       12.45      4.79 o
  14   5   2       18.77       13.49      4.58 o
  15   5   2        0.10       -0.15      4.99 o
  16   5   2       23.38       34.52      8.37 o
  17   5   2        7.95        7.96     10.82 o
   0   6   2     3729.25     4104.15     68.60 o
   1   6   2        1.33        5.73      3.45 o
   2   6   2        0.03        1.71      2.49 o
   3   6   2      248.56      241.76      5.40 o
   4   6   2      252.58      249.41      6.64 o
   5   6   2       76.12       73.83      3.34 o
   6   6   2        2.90        7.96      2.41 o
   7   6   2      115.69       92.80      3.94 o
   8   6   2        9.96        9.66      3.27 o
   9   6   2      593.60      526.11     16.11 o
  10   6   2       72.04       59.91      4.36 o
  11   6   2      219.20      152.15      7.59 o
  12   6   2        1.38        2.57      2.68 o
  13   6   2       21.53       18.44      5.21 o
  14   6   2        1.23        5.26      4.69 o
  15   6   2        4.04        8.42      9.36 o
  16   6   2        1.95        2.80      8.58 o
   1   7   2        0.00        2.68      3.74 o
   2   7   2       69.04       82.51      4.37 o
   3   7   2        6.14        1.95      2.81 o
   4   7   2        0.18        1.16      3.20 o
   5   7   2       14.49       16.16      3.14 o
   6   7   2        5.29        9.57      2.54 o
   7   7   2       16.39       17.70      3.05 o
   8   7   2       18.54       16.92      2.63 o
   9   7   2        4.62        1.08      2.43 o
  10   7   2        1.04       -1.79      1.88 o
  11   7   2       14.80        7.58      4.26 o
  12   7   2       18.41       12.74      4.22 o
  13   7   2        8.75       20.00      7.52 o
  14   7   2        0.25        7.24      8.27 o
  15   7   2       12.83        9.10      7.77 o
   0   8   2       26.25       33.94      5.79 o
   1   8   2       65.73       81.39      4.68 o
   2   8   2       10.51        9.15      3.40 o
   3   8   2      308.85      356.49      7.99 o
   4   8   2        2.87        6.96      3.16 o
   5   8   2       23.42       31.48      4.46 o
   6   8   2      186.68      191.41     10.73 o
   7   8   2       68.35       57.92      5.97 o
   8   8   2        0.35        3.88      3.17 o
   9   8   2      105.47       77.34      7.68 o
  10   8   2        5.22       -7.87      5.76 o
  11   8   2       69.22       52.21     14.97 o
  12   8   2        2.63        8.34      6.99 o
  13   8   2       19.96       20.85     10.45 o
  14   8   2        8.99        5.39     11.36 o
   1   9   2       59.84       83.99      5.58 o
   2   9   2       17.70       18.28      4.92 o
   3   9   2      237.85      288.70      8.91 o
   4   9   2        1.98        4.95      3.86 o
   5   9   2       14.71       19.82      5.31 o
   6   9   2        0.56        1.15      3.47 o
   7   9   2        0.67        1.83      3.39 o
   8   9   2       31.19       12.44      5.83 o
   9   9   2        0.00       -4.13      4.82 o
  10   9   2        0.63        7.11      6.83 o
  11   9   2        5.61        3.62      8.86 o
  12   9   2        0.00        6.66     15.70 o
   0  10   2        4.32       11.96      6.21 o
   1  10   2        2.45        5.80      4.08 o
   2  10   2        0.05       -1.40      3.85 o
   3  10   2        6.49        4.97      4.28 o
   4  10   2       32.86       19.94      6.14 o
   5  10   2        5.92        6.67      5.48 o
   6  10   2        4.10       -0.22      3.02 o
   7  10   2       19.15       16.98      6.88 o
   8  10   2        0.08       -4.77      5.27 o
   9  10   2        0.02        8.46      7.48 o
  10  10   2        8.83       18.02     11.38 o
   1  11   2       19.54       23.63      4.88 o
   2  11   2       14.85       13.09      4.72 o
   3  11   2       61.20       49.80      9.24 o
   4  11   2        0.96        0.11      4.36 o
   5  11   2       23.04       21.56      7.56 o
   6  11   2        0.37        9.01      6.09 o
   7  11   2        2.81       10.04     12.48 o
   8  11   2        3.09       -3.92     16.54 o
   0  12   2       12.74        5.26      6.56 o
   1  12   2        8.48        6.65      5.23 o
   2  12   2        2.50        4.55      5.04 o
   3  12   2        0.50        1.06      5.82 o
   1   1   3      858.01      608.52      6.94 o
   2   1   3    22359.18    22385.81    387.85 o
   3   1   3     3112.89     2942.63     36.47 o
   4   1   3     2169.48     2156.52     26.14 o
   5   1   3     3401.56     3156.88     68.90 o
   6   1   3        1.77        0.98      2.77 o
   7   1   3     1132.71     1159.47     17.08 o
   8   1   3      227.17      221.52      6.64 o
   9   1   3      467.81      509.21     12.87 o
  10   1   3        7.27        3.82      3.91 o
  11   1   3      698.07      702.91     16.45 o
  12   1   3      340.28      312.20     10.40 o
  13   1   3      202.30      206.99     13.08 o
  14   1   3      224.44      269.85     14.21 o
  15   1   3       18.99       17.29      6.26 o
  16   1   3        2.87        3.41      5.69 o
  17   1   3        4.15        1.25      5.93 o
  18   1   3        0.95        4.47      5.82 o
   0   2   3     2719.37     2123.70     30.61 o
   1   2   3     1980.16     1690.77     17.04 o
   2   2   3     3699.52     4104.70     57.54 o
   3   2   3     2199.45     2211.14     32.33 o
   4   2   3        8.32        0.43      1.84 o
   5   2   3       60.76       45.49      3.17 o
   6   2   3      281.83      214.24      6.79 o
   7   2   3     2243.91     2341.83     32.82 o
   8   2   3        7.51        9.32      3.51 o
   9   2   3       30.09       32.88      4.41 o
  10   2   3      116.28       89.47      7.07 o
  11   2   3       35.18       38.34      5.72 o
  12   2   3      191.35      160.02      8.34 o
  13   2   3        0.15        0.63      4.69 o
  14   2   3      289.09      321.63     11.47 o
  15   2   3       58.13       55.27      7.65 o
  16   2   3       44.09       52.17      7.01 o
  17   2   3        0.12        1.53      6.02 o
  18   2   3       23.30        6.80      6.41 o
   1   3   3     8132.11     8060.22    104.38 o
   2   3   3        3.86        6.52      2.26 o
   3   3   3     2912.23     2920.27     42.65 o
   4   3   3      969.93      843.20     21.38 o
   5   3   3     6007.23     6067.22     78.22 o
   6   3   3      149.02      155.78      4.05 o
   7   3   3     1216.52     1296.11     16.89 o
   8   3   3      157.26      124.53      4.71 o
   9   3   3        0.65       -1.71      3.44 o
  10   3   3      208.57      261.97      7.40 o
  11   3   3      230.05      241.47      8.33 o
  12   3   3        0.29       -0.32      4.23 o
  13   3   3      285.87      310.61      9.10 o
  14   3   3       86.54       88.29      6.95 o
  15   3   3        7.89       10.16      6.03 o
  16   3   3        3.02        5.58      6.06 o
  17   3   3        1.16        5.55      6.45 o
  18   3   3        0.18        4.81      6.40 o
   0   4   3      563.27      541.64     11.06 o
   1   4   3      746.06      811.18      9.85 o
   2   4   3       20.83       29.16      2.98 o
   3   4   3       45.43       43.08      2.66 o
   4   4   3      476.80      433.43      7.69 o
   5   4   3     1100.82     1117.16     22.18 o
   6   4   3     1127.53     1146.80     22.09 o
   7   4   3       14.11       23.65      2.48 o
   8   4   3      449.39      434.58      8.60 o
   9   4   3       71.21       56.73      4.25 o
  10   4   3       37.54       38.67      4.41 o
  11   4   3      744.18      785.89     14.92 o
  12   4   3      201.27      173.27     10.18 o
  13   4   3        5.00        1.97      3.79 o
  14   4   3       98.70       92.21      6.83 o
  15   4   3        0.10        6.46      4.67 o
  16   4   3        0.67        5.94      5.52 o
  17   4   3        2.01        2.02      5.74 o
   1   5   3     1650.84     1637.08     18.71 o
   2   5   3      125.78      122.61      4.68 o
   3   5   3      343.21      413.76      9.41 o
   4   5   3      148.30      190.12      4.74 o
   5   5   3      273.45      299.03      7.68 o
   6   5   3      177.26      200.00     11.06 o
   7   5   3       41.25       44.30      3.47 o
   8   5   3      495.17      453.80     13.34 o
   9   5   3      254.00      235.68     11.11 o
  10   5   3        3.23        1.14      3.35 o
  11   5   3      261.85      266.69      8.35 o
  12   5   3       16.93       10.61      4.19 o
  13   5   3      213.64      176.14     11.32 o
  14   5   3        0.33       11.68      6.14 o
  15   5   3        9.44        9.91      4.53 o
  16   5   3        4.35       -0.68      5.59 o
  17   5   3        8.66       15.34      9.26 o
   0   6   3      755.82      821.81     16.37 o
   1   6   3       84.50      116.10      4.27 o
   2   6   3      120.18      137.78      5.36 o
   3   6   3       23.37       26.68      2.75 o
   4   6   3       32.34       32.07      3.86 o
   5   6   3      218.46      202.33      6.60 o
   6   6   3      129.42      139.78      6.31 o
   7   6   3        7.37        6.40      2.52 o
   8   6   3       38.26       33.30      5.09 o
   9   6   3        0.36        2.42      3.29 o
  10   6   3        3.07        1.73      3.65 o
  11   6   3      209.55      226.57     11.77 o
  12   6   3       25.38       22.37      3.78 o
  13   6   3       15.75       11.37      4.36 o
  14   6   3       21.37        8.10      4.74 o
  15   6   3        3.61        2.14      6.42 o
  16   6   3        4.66        3.93      8.23 o
   1   7   3       12.42       11.70      3.10 o
   2   7   3      413.66      479.60      7.89 o
   3   7   3      191.35      209.89      6.13 o
   4   7   3      207.30      206.21      5.96 o
   5   7   3        0.70        2.07      2.67 o
   6   7   3        5.13        4.64      2.67 o
   7   7   3        3.33       -0.91      1.88 o
   8   7   3        3.61        1.90      6.61 o
   9   7   3       12.16       11.09      5.22 o
  10   7   3       42.59       27.75      8.69 o
  11   7   3        0.29        4.93      6.25 o
  12   7   3       27.18       18.90      6.03 o
  13   7   3        4.51        7.01      7.38 o
  14   7   3       25.79       27.88      8.63 o
  15   7   3       20.37       24.96      6.93 o
   0   8   3      385.19      414.86     14.36 o
   1   8   3        9.18       13.94      4.34 o
   2   8   3       15.29       17.37      3.77 o
   3   8   3       57.12       55.65      4.41 o
   4   8   3       39.19       34.93      4.05 o
   5   8   3       85.50       93.48      5.54 o
   6   8   3      116.38      107.80      4.86 o
   7   8   3       41.74       24.12      3.79 o
   8   8   3       67.56       64.89      7.44 o
   9   8   3        7.10        4.29      5.92 o
  10   8   3        0.31       -7.72      6.93 o
  11   8   3        0.12       -4.21      6.55 o
  12   8   3        0.17        8.65      8.65 o
  13   8   3        0.62        5.67      5.53 o
  14   8   3        0.06       14.73     11.28 o
   1   9   3       94.52      135.33      6.34 o
   2   9   3        0.09       -1.13      3.75 o
   3   9   3      327.27      356.21     10.53 o
   4   9   3       17.83       20.09      4.06 o
   5   9   3      155.64      160.17      7.13 o
   6   9   3       34.49       30.38      4.26 o
   7   9   3       14.44       13.40      3.31 o
   8   9   3       35.60       34.02      8.10 o
   9   9   3        4.30       -2.14      6.05 o
  10   9   3        5.61        9.72      7.63 o
  11   9   3       14.77       -3.00      6.85 o
  12   9   3        0.32       14.26     10.08 o
   0  10   3      211.56      273.50     11.32 o
   1  10   3        0.31        0.37      3.90 o
   2  10   3       11.33       10.98      3.86 o
   3  10   3        1.97       10.43      4.51 o
   4  10   3        5.41        0.33      3.85 o
   5  10   3        3.51        5.59      4.35 o
   6  10   3       31.91       22.74      4.89 o
   7  10   3        0.72        3.12      5.30 o
   8  10   3       10.16       13.07      6.10 o
   9  10   3        0.44        3.24      4.95 o
  10  10   3        1.56        9.47     11.10 o
   1  11   3        2.34        6.51      4.48 o
   2  11   3        5.67        6.46      4.31 o
   3  11   3       23.16       18.64      6.33 o
   4  11   3        1.10        3.27      5.13 o
   5  11   3       37.15       30.79      8.64 o
   6  11   3        1.03        7.90      6.55 o
   7  11   3        0.17        0.30      7.29 o
   8  11   3        9.07       -4.04     26.53 o
   0  12   3        3.34       -0.92      6.83 o
   1  12   3        0.48       -1.98      4.91 o
   2  12   3        2.55        6.27      4.87 o
   3  12   3        0.54        6.86      7.33 o
   0   0   4     3546.60     2809.23     64.56 o
   1   0   4       20.40       43.26      3.93 o
   2   0   4       11.46        9.73      3.72 o
   3   0   4     2014.55     2276.98     39.15 o
   4   0   4      548.49      549.60     35.71 o
   5   0   4        2.69        3.68      4.43 o
   6   0   4     9402.76    10148.27    206.93 o
   7   0   4     2622.64     2468.91    155.54 o
   8   0   4      796.79      819.25     17.53 o
   9   0   4     1001.15     1129.80     24.76 o
  10   0   4      261.78      286.12     20.30 o
  11   0   4      911.55      970.53     31.55 o
  12   0   4      770.39      700.89     23.56 o
  13   0   4      172.26      152.04     11.95 o
  14   0   4       78.15       89.18     12.38 o
  15   0   4       23.41       43.74      9.43 o
  16   0   4       14.79       11.35      8.52 o
  17   0   4       13.11        4.30      8.53 o
  18   0   4       17.26       12.56      9.80 o
   1   1   4     9962.11    10987.24    147.70 o
   2   1   4     3406.83     3216.45     32.39 o
   3   1   4      350.41      231.52      4.50 o
   4   1   4     3506.88     3042.98     81.25 o
   5   1   4     2537.72     2655.04     30.25 o
   6   1   4      236.82      212.61      7.10 o
   7   1   4     1108.03     1306.96     17.09 o
   8   1   4      782.98      907.32     15.84 o
   9   1   4       81.94       82.48      5.58 o
  10   1   4      315.90      359.90     10.55 o
  11   1   4      268.74      309.02     10.89 o
  12   1   4       34.96       49.19      6.88 o
  13   1   4       85.56      102.87      8.18 o
  14   1   4      104.18      109.51      9.55 o
  15   1   4        7.10        2.74      4.97 o
  16   1   4        1.11        6.64      5.90 o
  17   1   4        0.00        5.21      5.92 o
  18   1   4        0.01        5.73      7.58 o
   0   2   4    19730.65    20851.76    457.38 o
   1   2   4     7959.90     7600.36     94.16 o
   2   2   4       23.03       11.81      1.76 o
   3   2   4     5066.27     5031.34     75.44 o
   4   2   4      482.92      418.32      8.13 o
   5   2   4     1127.44     1218.06     15.32 o
   6   2   4      777.79      775.50     10.50 o
   7   2   4      521.07      649.66     10.58 o
   8   2   4        0.40       -0.44      2.99 o
   9   2   4      161.19      129.63      5.39 o
  10   2   4        1.53        0.65      3.15 o
  11   2   4      304.09      359.26      9.65 o
  12   2   4      242.05      214.44      9.19 o
  13   2   4       17.99       23.80      5.61 o
  14   2   4       23.07       15.44      5.99 o
  15   2   4        0.34       -1.20      5.10 o
  16   2   4        4.55        3.90      4.73 o
  17   2   4        0.00        8.16      6.58 o
  18   2   4        1.43       -0.08      6.67 o
   1   3   4     1433.56     1625.87     17.84 o
   2   3   4     1272.36     1045.04     11.91 o
   3   3   4     1706.19     1582.60     22.42 o
   4   3   4     3975.26     3858.35     62.31 o
   5   3   4      587.72      524.20     14.11 o
   6   3   4     1182.14     1203.26     16.04 o
   7   3   4     1160.69     1411.31     17.67 o
   8   3   4      172.86      194.32      5.27 o
   9   3   4       95.71      105.28      5.21 o
  10   3   4      131.72      141.07      6.30 o
  11   3   4       72.34       80.57      5.07 o
  12   3   4      125.06      119.95      6.93 o
  13   3   4       58.79       57.69      6.97 o
  14   3   4        1.19        5.75      5.65 o
  15   3   4       12.17       14.47      4.88 o
  16   3   4       16.97       -2.02      5.35 o
  17   3   4        1.29       17.73      7.79 o
  18   3   4        0.45        2.01      5.43 o
   0   4   4      294.10      265.88      7.97 o
   1   4   4     1018.09      983.93     10.98 o
   2   4   4      192.59      198.51      5.16 o
   3   4   4       22.75       24.78      2.41 o
   4   4   4        4.05       -1.65      4.16 o
   5   4   4      251.67      249.04     10.17 o
   6   4   4      294.16      344.60      9.48 o
   7   4   4      108.21      122.50      7.18 o
   8   4   4      371.26      391.76     12.40 o
   9   4   4      187.78      201.13      5.37 o
  10   4   4        3.08        8.71      3.31 o
  11   4   4        2.30       -2.87      3.63 o
  12   4   4      120.05      137.62      8.36 o
  13   4   4       23.24       32.68      5.51 o
  14   4   4       50.42       43.04      5.41 o
  15   4   4       30.93       18.65      6.15 o
  16   4   4       13.44        9.75      6.09 o
  17   4   4        4.06        7.55      5.56 o
   1   5   4      660.22      815.40     10.06 o
   2   5   4      802.97      855.68     11.70 o
   3   5   4       24.19       56.40      3.41 o
   4   5   4      510.66      547.41     13.49 o
   5   5   4       65.28       74.50      5.87 o
   6   5   4        1.48        0.84      5.20 o
   7   5   4        8.01       16.33      4.74 o
   8   5   4        0.57        1.04      5.23 o
   9   5   4       86.78       84.23      4.87 o
  10   5   4        2.02        2.49      5.93 o
  11   5   4       40.55       40.27      3.98 o
  12   5   4       10.98        8.69      3.39 o
  13   5   4       10.05       11.67      4.21 o
  14   5   4        0.03       -6.53      4.36 o
  15   5   4        0.09        1.45      3.55 o
  16   5   4        1.21        5.42      7.22 o
  17   5   4        4.41       16.02      8.27 o
   0   6   4      172.54      159.29      6.18 o
   1   6   4       73.21       83.93      3.94 o
   2   6   4      543.11      571.21      9.01 o
   3   6   4       13.33       12.60      3.13 o
   4   6   4       87.13      117.49      5.96 o
   5   6   4      152.81      144.93      5.70 o
   6   6   4       42.49       50.88      6.27 o
   7   6   4      319.59      315.76     11.89 o
   8   6   4       10.71       12.53      5.23 o
   9   6   4        1.74       -0.63      4.80 o
  10   6   4      120.99      122.78      8.49 o
  11   6   4        2.67        4.64      2.46 o
  12   6   4       15.34        6.05      4.10 o
  13   6   4       32.79       37.10      9.75 o
  14   6   4       24.52       14.74      9.88 o
  15   6   4        0.01       -0.03      6.58 o
  16   6   4       13.39       12.80      8.98 o
   1   7   4      203.81      241.67      6.35 o
   2   7   4       33.13       22.71      4.04 o
   3   7   4       14.85       30.04      3.95 o
   4   7   4      102.98       93.13      5.28 o
   5   7   4        6.75       11.07      3.55 o
   6   7   4      100.60       89.11      8.41 o
   7   7   4       47.66       41.77      7.06 o
   8   7   4       14.31       24.07      5.68 o
   9   7   4        5.33        6.13      5.98 o
  10   7   4        5.48       -0.99      5.46 o
  11   7   4        2.27       -0.27      5.62 o
  12   7   4        6.24        9.72      6.88 o
  13   7   4        3.28        4.67      7.75 o
  14   7   4       46.34       50.30     11.32 o
  15   7   4        0.38       13.23      7.46 o
   0   8   4       27.18       32.05      6.72 o
   1   8   4      352.38      427.20      9.34 o
   2   8   4       43.94       71.88      5.02 o
   3   8   4        4.93       11.88      3.61 o
   4   8   4       81.21      103.48      7.36 o
   5   8   4        5.83       11.03      2.97 o
   6   8   4       63.72       44.57      3.50 o
   7   8   4       40.12       37.23      7.41 o
   8   8   4       38.23       28.66      6.75 o
   9   8   4        1.35       -2.81      6.42 o
  10   8   4       99.23       66.29     17.44 o
  11   8   4        7.29        7.03      5.88 o
  12   8   4        9.77       11.42      6.77 o
  13   8   4        6.26       10.54      8.48 o
  14   8   4        1.24        9.90      6.77 o
   1   9   4        0.05        2.57      3.62 o
   2   9   4      299.77      357.06      8.96 o
   3   9   4        5.10        6.40      3.24 o
   4   9   4      299.86      315.96     18.54 o
   5   9   4        3.85        7.57      3.71 o
   6   9   4       12.62       12.11      2.76 o
   7   9   4       12.75       10.91      6.25 o
   8   9   4       11.06       23.26      7.96 o
   9   9   4        0.01       -0.83      5.80 o
  10   9   4        1.70        4.11      6.49 o
  11   9   4        1.11       10.21     12.83 o
  12   9   4        0.03        5.25      6.68 o
   0  10   4       50.75       41.92     11.73 o
   1  10   4        4.56        4.65      4.41 o
   2  10   4        0.82       -0.24      3.62 o
   3  10   4        2.84        5.99      4.87 o
   4  10   4        4.99        3.99      4.71 o
   5  10   4        1.57        3.82      3.32 o
   6  10   4        4.84        6.71      6.12 o
   7  10   4        1.79       11.84      5.96 o
   8  10   4        7.21       19.51      6.89 o
   9  10   4        5.62        7.90      6.77 o
  10  10   4        1.22        3.08      5.11 o
   1  11   4        0.76        5.73      5.37 o
   2  11   4       75.46       84.68      6.31 o
   3  11   4        1.70        7.81      4.54 o
   4  11   4       63.05       50.61     10.33 o
   5  11   4        1.29       -2.38      6.27 o
   6  11   4        1.11        6.95      8.95 o
   7  11   4        3.83        0.09      6.48 o
   0  12   4        7.68        5.22      6.32 o
   1  12   4        4.27        3.17      4.93 o
   2  12   4        2.39        1.46      5.49 o
   1   1   5      551.43      652.58      8.83 o
   2   1   5      187.80      304.23      7.23 o
   3   1   5     1023.27     1073.03     14.91 o
   4   1   5     3532.10     2923.42     93.90 o
   5   1   5      849.43      770.60     13.82 o
   6   1   5       41.70       89.33      4.90 o
   7   1   5      224.09      234.97      6.22 o
   8   1   5      510.44      553.46      9.75 o
   9   1   5      464.30      446.24      8.92 o
  10   1   5        0.73       -0.60      3.85 o
  11   1   5      269.37      280.70      9.62 o
  12   1   5      257.78      291.76     10.03 o
  13   1   5        0.68        1.07      4.87 o
  14   1   5      166.41      177.20     13.47 o
  15   1   5       14.28       10.53      5.60 o
  16   1   5        3.69        0.69      4.57 o
  17   1   5        0.00        0.21      5.92 o
  18   1   5        4.14       12.04      6.71 o
   0   2   5     6274.10     7540.88    124.13 o
   1   2   5      693.36      626.54      8.49 o
   2   2   5     1227.21      895.84     10.14 o
   3   2   5     1553.79     1385.31     16.89 o
   4   2   5      164.12      151.61      3.22 o
   5   2   5        5.18        1.80      1.99 o
   6   2   5      132.26      145.36      5.29 o
   7   2   5      833.21      878.56     16.57 o
   8   2   5      405.39      423.80      7.81 o
   9   2   5      134.34      136.48      5.84 o
  10   2   5        0.54       -0.10      3.60 o
  11   2   5      246.96      252.13      9.48 o
  12   2   5      559.15      580.47     14.93 o
  13   2   5        6.34        0.46      5.34 o
  14   2   5      131.95      132.81      8.25 o
  15   2   5        0.09        6.10      5.08 o
  16   2   5       36.33       34.12      6.33 o
  17   2   5       15.82        9.21      6.01 o
  18   2   5        2.18        2.30      6.30 o
   1   3   5     2400.45     2668.84     29.45 o
   2   3   5      561.87      635.00      8.07 o
   3   3   5      154.03      135.25      5.89 o
   4   3   5      142.26      131.99      6.50 o
   5   3   5       25.15       35.46      7.45 o
   6   3   5     2203.07     2066.96     71.03 o
   7   3   5        4.36        7.17      2.40 o
   8   3   5       14.51        5.43      2.11 o
   9   3   5      158.57      175.45      6.06 o
  10   3   5      278.53      329.32      8.89 o
  11   3   5       89.49       81.13      6.33 o
  12   3   5      258.67      244.55     11.59 o
  13   3   5       93.02      100.95      6.30 o
  14   3   5       52.04       42.19      5.78 o
  15   3   5       22.14       20.55      5.35 o
  16   3   5        1.30        4.29      4.73 o
  17   3   5        6.03        6.41      5.68 o
  18   3   5       17.90       22.47      6.96 o
   0   4   5     1815.37     1766.17     28.52 o
   1   4   5       47.06       50.16      3.48 o
   2   4   5      146.24      159.82      4.59 o
   3   4   5        0.02       -3.06      2.04 o
   4   4   5     2080.82     2348.88     34.62 o
   5   4   5        0.00        0.54      3.89 o
   6   4   5      289.38      281.19     10.79 o
   7   4   5      155.39      180.42      9.09 o
   8   4   5      103.65      124.78      9.18 o
   9   4   5       28.74       31.09      2.61 o
  10   4   5        0.56       -0.29      1.94 o
  11   4   5       69.81       67.89      4.09 o
  12   4   5      129.98      120.99      6.33 o
  13   4   5      165.52      155.61      7.20 o
  14   4   5        0.43        1.00      3.98 o
  15   4   5        7.87        6.65      5.06 o
  16   4   5        2.48        4.89      4.76 o
  17   4   5        0.03       -4.08      8.31 o
   1   5   5      493.12      526.00      8.12 o
   2   5   5      122.70      161.32      5.02 o
   3   5   5     1141.32     1189.16     16.09 o
   4   5   5       70.65       70.39      6.83 o
   5   5   5        0.73        0.14      3.58 o
   6   5   5        0.44        5.57      4.70 o
   7   5   5       42.91       51.95      5.91 o
   8   5   5      114.29      105.01      9.39 o
   9   5   5        4.19        7.71      6.49 o
  10   5   5        0.03        3.88      2.00 o
  11   5   5        7.39        1.78      4.01 o
  12   5   5       73.37       56.81      5.03 o
  13   5   5        0.28        4.76      3.35 o
  14   5   5        2.06        4.70      4.47 o
  15   5   5        2.01        9.61      7.35 o
  16   5   5       14.10       24.66      8.01 o
  17   5   5       14.55       17.27      7.75 o
   0   6   5      258.70      276.23      7.77 o
   1   6   5      123.61      118.54      4.40 o
   2   6   5       60.13       58.93      4.08 o
   3   6   5       16.45       20.96      2.87 o
   4   6   5      205.78      220.15      8.30 o
   5   6   5      289.46      275.01     15.44 o
   6   6   5      396.10      385.26     10.82 o
   7   6   5       84.79      104.23      7.49 o
   8   6   5        1.66       -0.45      5.43 o
   9   6   5       91.52       84.70      7.88 o
  10   6   5       33.94       30.05      7.19 o
  11   6   5      134.07      129.91     11.62 o
  12   6   5        9.04       11.45      9.14 o
  13   6   5       34.29       34.70      9.80 o
  14   6   5        6.23        3.84      6.88 o
  15   6   5        3.01       12.10     10.24 o
  16   6   5        1.30        8.09      9.05 o
   1   7   5       10.94       18.87      3.43 o
   2   7   5        5.32        5.74      3.10 o
   3   7   5       76.23       65.44      3.62 o
   4   7   5      940.09      953.37     17.97 o
   5   7   5       58.13       42.34      7.49 o
   6   7   5       47.60       40.84      8.76 o
   7   7   5        0.33        2.98      5.02 o
   8   7   5        0.06       -3.64      5.67 o
   9   7   5       56.64       54.60      8.04 o
  10   7   5       17.61       15.01      7.38 o
  11   7   5       23.43       16.81      7.15 o
  12   7   5        0.23        2.45      6.10 o
  13   7   5        5.31       -0.36      6.07 o
  14   7   5       15.33       11.45      6.90 o
  15   7   5        0.79        2.61      6.83 o
   0   8   5        0.32        4.28      4.61 o
   1   8   5       91.54      115.87      6.34 o
   2   8   5       57.83       66.84      4.47 o
   3   8   5        1.58        1.23      3.22 o
   4   8   5        2.95        6.53      3.27 o
   5   8   5        1.35       -1.92      3.24 o
   6   8   5        1.75        3.79      5.42 o
   7   8   5       38.72       27.07      8.31 o
   8   8   5       25.21       26.74      7.63 o
   9   8   5        0.48       -0.21      6.29 o
  10   8   5        0.35       -3.43      5.52 o
  11   8   5        0.01        2.96      6.39 o
  12   8   5        2.20       18.06      9.14 o
  13   8   5        0.02        1.14      6.66 o
  14   8   5        0.34       -4.61      6.93 o
   1   9   5        1.67        6.03      4.31 o
   2   9   5      179.77      223.16      7.74 o
   3   9   5      105.51      103.74      6.23 o
   4   9   5      157.71      174.41      8.30 o
   5   9   5        0.00        1.88      3.07 o
   6   9   5       34.03       29.89      7.41 o
   7   9   5       11.28        3.14      5.95 o
   8   9   5       26.55       31.47      8.72 o
   9   9   5        3.97        0.91      7.38 o
  10   9   5        0.01        6.91      9.01 o
  11   9   5        1.25       -3.52      6.81 o
  12   9   5        0.11       -7.33      8.97 o
   0  10   5        0.09        0.10      5.41 o
   1  10   5       14.92       13.90      4.42 o
   2  10   5        0.17        1.70      4.62 o
   3  10   5        0.01        2.36      5.10 o
   4  10   5       10.08       10.39      4.50 o
   5  10   5        2.27        9.31      7.21 o
   6  10   5        0.43        6.47      5.60 o
   7  10   5       25.98       16.15      6.42 o
   8  10   5       13.58       17.06      7.57 o
   9  10   5        0.29        2.19      8.83 o
  10  10   5        0.34        2.28     10.44 o
   1  11   5        4.51        1.80      4.32 o
   2  11   5        3.66        2.54      4.23 o
   3  11   5        1.33        3.08      4.66 o
   4  11   5       17.10       16.35      8.21 o
   5  11   5        0.70       10.18      6.82 o
   6  11   5        0.45        9.29      7.58 o
   7  11   5       10.40       10.75      7.03 o
   0  12   5        3.63        9.79      7.80 o
   0   0   6     9178.16    13266.28    448.29 o
   1   0   6    29962.95    30177.57    843.90 o
   2   0   6      917.62      581.35     10.98 o
   3   0   6     4655.78     5099.79     86.59 o
   4   0   6      799.11      786.39     15.71 o
   5   0   6        6.41        1.03      3.76 o
   6   0   6      352.15      326.00     10.99 o
   7   0   6      451.78      420.06     13.18 o
   8   0   6      304.13      303.53     11.35 o
   9   0   6        2.43        1.64      4.97 o
  10   0   6      475.08      481.56     17.30 o
  11   0   6      230.62      271.85     13.79 o
  12   0   6     1539.28     1689.17     87.60 o
  13   0   6      516.19      471.77     29.78 o
  14   0   6        7.60       -2.47      8.60 o
  15   0   6       18.94        4.92      7.57 o
  16   0   6        2.28        1.04      7.58 o
  17   0   6        3.31       10.03      7.31 o
  18   0   6        2.39        1.19      8.41 o
   1   1   6      989.71      707.27     10.05 o
   2   1   6      132.60       43.34      3.71 o
   3   1   6     6457.64     6730.41     89.29 o
   4   1   6        4.98        2.87      2.05 o
   5   1   6     2397.56     2467.79     36.36 o
   6   1   6      627.08      719.42     11.98 o
   7   1   6       81.11      125.80      6.32 o
   8   1   6      173.66      124.22      6.56 o
   9   1   6      256.07      232.11      9.80 o
  10   1   6        5.87        6.11      3.52 o
  11   1   6      457.23      482.36     11.55 o
  12   1   6      178.69      240.21      9.41 o
  13   1   6       46.27       45.11      6.46 o
  14   1   6        2.83        1.69      5.73 o
  15   1   6       45.22       26.59      6.37 o
  16   1   6        0.40        3.30      4.85 o
  17   1   6        4.58        8.74      9.09 o
  18   1   6        0.58        8.28      5.81 o
   0   2   6      603.90      495.13     11.16 o
   1   2   6      293.32      320.69      6.14 o
   2   2   6      365.61      321.87      5.59 o
   3   2   6        0.69        0.90      2.24 o
   4   2   6      892.58      998.05     11.37 o
   5   2   6      433.83      496.09      7.38 o
   6   2   6       97.24       71.27      3.65 o
   7   2   6      570.08      631.33     17.63 o
   8   2   6      345.99      315.20     11.96 o
   9   2   6      476.71      433.21     10.36 o
  10   2   6       40.73       26.19      3.82 o
  11   2   6      197.87      214.87      9.29 o
  12   2   6       29.11       27.79      4.92 o
  13   2   6      123.19      120.24      6.85 o
  14   2   6        7.66        7.14      5.28 o
  15   2   6       60.11       53.18      6.01 o
  16   2   6        0.77       -2.72      4.62 o
  17   2   6        0.38        5.53      4.95 o
  18   2   6        4.37        5.67      6.33 o
   1   3   6     1055.41      826.04     10.86 o
   2   3   6     1908.50     1974.58     22.89 o
   3   3   6       56.08       38.35      1.86 o
   4   3   6     1073.81     1053.66     18.26 o
   5   3   6      283.66      329.57     11.10 o
   6   3   6       10.05       12.37      3.22 o
   7   3   6       27.53       36.09      2.10 o
   8   3   6        2.44       -1.35      3.04 o
   9   3   6      113.26      101.40      5.21 o
  10   3   6       35.30       26.67      4.42 o
  11   3   6       48.71       47.96      4.76 o
  12   3   6       15.36       12.29      3.79 o
  13   3   6        0.32       -1.58      3.70 o
  14   3   6        4.90        2.39      3.66 o
  15   3   6        0.08        4.57      4.31 o
  16   3   6        4.75        7.04      5.07 o
  17   3   6        2.10        6.17      5.22 o
  18   3   6        2.68       13.01      7.45 o
   0   4   6      527.11      525.21     11.87 o
   1   4   6      535.68      593.47      8.30 o
   2   4   6      629.41      583.25      8.65 o
   3   4   6       10.10       14.35      1.80 o
   4   4   6        0.01        3.88      4.54 o
   5   4   6     1062.93     1082.02     26.74 o
   6   4   6      121.20      127.11      7.65 o
   7   4   6      199.13      214.13      8.88 o
   8   4   6       83.91       80.34      4.36 o
   9   4   6       17.17        9.80      4.25 o
  10   4   6      143.38      139.20      7.59 o
  11   4   6      126.38      123.46      7.26 o
  12   4   6      258.80      245.48      8.30 o
  13   4   6       71.38       72.59      7.53 o
  14   4   6       65.38       43.89      6.31 o
  15   4   6        0.07       16.01      6.00 o
  16   4   6        3.28        0.43      5.17 o
  17   4   6        0.54        5.15      6.97 o
   1   5   6      870.55      922.65     12.22 o
   2   5   6       90.93      112.91      3.83 o
   3   5   6       71.34       79.16      4.03 o
   4   5   6      294.57      291.05      9.19 o
   5   5   6       20.79       47.70      5.69 o
   6   5   6        8.49        7.53      4.82 o
   7   5   6       13.39        6.05      4.83 o
   8   5   6       29.50       25.61      6.34 o
   9   5   6       57.03       44.09      7.29 o
  10   5   6       54.75       49.82     10.00 o
  11   5   6       12.35        3.91      3.64 o
  12   5   6        0.90        7.29      4.82 o
  13   5   6       24.74       17.98      6.19 o
  14   5   6       39.43       19.61      6.49 o
  15   5   6        0.65       16.42      7.59 o
  16   5   6       17.12       27.90     10.25 o
   0   6   6      240.70      243.93      9.11 o
   1   6   6       27.34       32.28      3.55 o
   2   6   6      464.27      465.90     11.09 o
   3   6   6      774.06      883.97     14.81 o
   4   6   6      204.17      215.13      9.22 o
   5   6   6       30.74       33.62      7.52 o
   6   6   6      294.46      283.47     12.09 o
   7   6   6       10.74        4.93      4.81 o
   8   6   6       22.07       32.10      7.23 o
   9   6   6      208.49      201.64     13.19 o
  10   6   6        0.04        3.44      7.08 o
  11   6   6       62.37       59.60      8.38 o
  12   6   6       62.24       36.50      9.33 o
  13   6   6        0.54       -6.61      9.66 o
  14   6   6        0.00       -7.69      8.56 o
  15   6   6        0.31        8.85      9.06 o
  16   6   6        5.42        6.37     10.63 o
   1   7   6      215.10      251.13      8.55 o
   2   7   6       43.61       38.48      3.64 o
   3   7   6       79.28       86.94      5.51 o
   4   7   6       23.61       10.03      2.62 o
   5   7   6      110.18      133.86      8.75 o
   6   7   6       28.74       25.26      7.78 o
   7   7   6        0.27       -1.65      7.46 o
   8   7   6       16.66       15.64      5.74 o
   9   7   6        3.20        7.56      6.25 o
  10   7   6       89.02       74.03      8.71 o
  11   7   6        2.08        8.28      9.10 o
  12   7   6        1.61       -8.77      7.55 o
  13   7   6       27.55       46.32     10.35 o
  14   7   6        1.22        2.71      7.60 o
  15   7   6        2.46       12.23      8.67 o
   0   8   6      667.24      794.97     22.96 o
   1   8   6        5.88       10.96      3.57 o
   2   8   6        6.60        5.20      3.60 o
   3   8   6       16.42       39.01      4.07 o
   4   8   6        2.06        1.50      2.94 o
   5   8   6        3.61        8.94      6.44 o
   6   8   6        8.20        1.95      6.88 o
   7   8   6        0.01        1.78      7.11 o
   8   8   6       36.72       41.91     11.22 o
   9   8   6       77.25       61.30      9.79 o
  10   8   6        3.51        2.22      5.65 o
  11   8   6       15.45        8.80      6.68 o
  12   8   6        5.17        8.86      7.39 o
  13   8   6        0.04       -0.79      6.39 o
   1   9   6       43.68       45.55      5.07 o
   2   9   6       21.47       20.91      4.41 o
   3   9   6      112.68      131.58      6.33 o
   4   9   6        8.65       10.87      3.18 o
   5   9   6       76.59       85.66      7.72 o
   6   9   6       22.67       22.90      7.46 o
   7   9   6        3.20        8.68      7.34 o
   8   9   6        3.97       16.94     10.01 o
   9   9   6        5.93        7.32      7.24 o
  10   9   6        8.73        0.73      6.99 o
  11   9   6        1.77        5.49      8.62 o
  12   9   6        0.04        3.22      9.06 o
   0  10   6       19.04       11.84      6.36 o
   1  10   6        1.18       -1.33      4.11 o
   2  10   6        3.39        8.84      3.99 o
   3  10   6       29.77       33.94      4.58 o
   4  10   6       21.61       15.79      4.35 o
   5  10   6       17.63       15.42      5.94 o
   6  10   6        1.27        3.14      6.12 o
   7  10   6        0.52        7.68      7.48 o
   8  10   6        5.84        4.37      8.00 o
   9  10   6       13.97       12.68     10.71 o
  10  10   6        0.75       13.57      8.04 o
   1  11   6       22.37       32.32      5.77 o
   2  11   6       19.99       25.09      4.95 o
   3  11   6       57.65       50.44      8.30 o
   4  11   6        0.53        9.75      7.09 o
   5  11   6        2.70       14.14      7.60 o
   6  11   6       11.11        6.30      7.01 o
   7  11   6        2.92        8.36      7.63 o
   1   1   7        3.68       32.07      3.19 o
   2   1   7     1919.93     1742.60     18.82 o
   3   1   7      389.73      320.48      5.91 o
   4   1   7     5103.02     5244.82     64.88 o
   5   1   7      505.31      603.38      8.75 o
   6   1   7        4.87        5.81      2.79 o
   7   1   7      251.00      282.89      8.11 o
   8   1   7     1014.83     1087.64     24.46 o
   9   1   7      351.56      350.54      9.96 o
  10   1   7        2.10        1.66      4.13 o
  11   1   7       63.13       69.14      6.79 o
  12   1   7        0.01       -1.57      4.61 o
  13   1   7        4.20        7.54      5.00 o
  14   1   7        6.20        5.70      4.74 o
  15   1   7        0.04        2.59      5.21 o
  16   1   7        7.56        2.12      5.42 o
  17   1   7        3.20        0.04      5.61 o
  18   1   7        0.29        1.73      8.07 o
   0   2   7     3691.15     3183.37     77.39 o
   1   2   7      329.82      449.90      8.39 o
   2   2   7     1820.87     1961.91     21.54 o
   3   2   7      161.31      255.63      5.47 o
   4   2   7      232.05      196.47      4.58 o
   5   2   7      836.04      804.75     12.15 o
   6   2   7       77.95       76.62      4.07 o
   7   2   7      530.40      610.82     11.55 o
   8   2   7       95.36       73.50      4.17 o
   9   2   7       71.80       79.68      5.62 o
  10   2   7       71.98       75.81      6.82 o
  11   2   7      103.49      111.79      6.40 o
  12   2   7      270.92      312.18     14.98 o
  13   2   7      139.61      137.70     11.81 o
  14   2   7       19.31        9.45      5.37 o
  15   2   7        4.52       -2.15      5.44 o
  16   2   7        2.44       -6.17      5.68 o
  17   2   7        7.31       22.81      8.10 o
  18   2   7        5.12        9.12      7.36 o
   1   3   7      223.38      140.95      5.17 o
   2   3   7     1312.98     1333.06     16.02 o
   3   3   7      274.77      276.83      4.91 o
   4   3   7      415.94      477.18      8.91 o
   5   3   7      173.54      236.56      8.24 o
   6   3   7       92.93       99.91      8.83 o
   7   3   7       31.63       19.05      1.90 o
   8   3   7      340.88      381.51      9.21 o
   9   3   7       29.21       39.18      4.02 o
  10   3   7       43.67       37.25      4.01 o
  11   3   7       14.12       14.38      4.94 o
  12   3   7       11.24       11.82      5.32 o
  13   3   7       82.08       71.24      5.57 o
  14   3   7       20.25       19.58      5.67 o
  15   3   7       20.59       11.10      5.15 o
  16   3   7       18.93       36.63      6.57 o
  17   3   7        0.64       -1.37      7.82 o
   0   4   7     2558.95     2628.25     47.10 o
   1   4   7      206.33      231.06      5.29 o
   2   4   7      138.04      164.87      4.75 o
   3   4   7       10.03       20.17      2.13 o
   4   4   7       91.49      122.99      6.12 o
   5   4   7      361.37      420.07     11.32 o
   6   4   7      920.11      911.51     22.10 o
   7   4   7      304.05      245.51     11.69 o
   8   4   7       52.57       56.61      8.27 o
   9   4   7      111.41      140.61      6.27 o
  10   4   7      160.17      149.21      9.35 o
  11   4   7       64.45       65.55      6.45 o
  12   4   7       23.50       22.74      4.30 o
  13   4   7      225.33      222.11     12.42 o
  14   4   7        1.11        5.47      5.35 o
  15   4   7       33.00       36.41      5.95 o
  16   4   7        0.82        3.97      6.85 o
  17   4   7        5.33       10.60      9.64 o
   1   5   7        1.51        3.81      2.90 o
   2   5   7      127.09      106.42      4.58 o
   3   5   7        8.81        0.28      1.60 o
   4   5   7       81.36      103.52      7.16 o
   5   5   7        9.75        7.50      5.24 o
   6   5   7        9.26       14.78      5.91 o
   7   5   7        3.84        2.76      5.49 o
   8   5   7       15.02       16.05      5.99 o
   9   5   7        5.61        7.05      6.23 o
  10   5   7      473.69      502.82     18.68 o
  11   5   7       34.76       21.36      7.55 o
  12   5   7        5.57        3.89      2.77 o
  13   5   7       10.79       15.10      5.46 o
  14   5   7        0.19        4.47      5.48 o
  15   5   7        0.09       17.73     10.62 o
  16   5   7       32.47       27.80     13.85 o
   0   6   7      946.37     1111.31     22.10 o
   1   6   7       69.92       79.33      4.31 o
   2   6   7       62.15       52.77      3.41 o
   3   6   7        1.05        2.65      3.31 o
   4   6   7        7.08        5.20      4.69 o
   5   6   7      282.62      357.81     15.76 o
   6   6   7       32.96       28.94      6.62 o
   7   6   7        4.86        8.08      5.94 o
   8   6   7       32.02       37.51      6.61 o
   9   6   7        3.56        4.83      6.73 o
  10   6   7       16.97        6.71      6.92 o
  11   6   7        0.31       -4.73      6.63 o
  12   6   7      159.00      165.60     14.79 o
  13   6   7       20.66       25.42     10.28 o
  14   6   7        1.19        6.39      8.13 o
  15   6   7       24.72       52.19     11.60 o
   1   7   7        6.33        5.73      2.94 o
   2   7   7       60.81       73.53      5.25 o
   3   7   7      157.15      143.51      4.80 o
   4   7   7        8.97        9.76      1.85 o
   5   7   7      161.73      164.14     10.02 o
   6   7   7        0.53        6.14      5.93 o
   7   7   7       62.97       56.04      8.80 o
   8   7   7       15.95       20.46      7.29 o
   9   7   7       89.85       85.84      9.44 o
  10   7   7        6.92        6.29      6.56 o
  11   7   7        1.80        1.80      6.88 o
  12   7   7        3.88        3.68      6.17 o
  13   7   7        1.25        3.18      7.92 o
  14   7   7       15.06       20.13     11.28 o
   0   8   7       22.30       31.73      5.93 o
   1   8   7      125.99      126.34      5.68 o
   2   8   7       24.88       36.11      4.75 o
   3   8   7       24.86       22.64      3.15 o
   4   8   7      118.44      104.87      4.22 o
   5   8   7       10.88       14.46      6.30 o
   6   8   7        0.27        0.30      6.03 o
   7   8   7        0.36       -5.02      6.66 o
   8   8   7        7.55        6.85      8.36 o
   9   8   7        1.18       -1.27      6.57 o
  10   8   7        0.49        7.33      8.11 o
  11   8   7        0.12        6.71      9.88 o
  12   8   7        0.07        3.68      6.46 o
  13   8   7        0.04       10.72      8.57 o
   1   9   7       13.82       17.75      4.28 o
   2   9   7       54.56       61.98      4.72 o
   3   9   7       24.22       26.28      4.73 o
   4   9   7      113.85       85.00      4.46 o
   5   9   7       38.57       40.33      7.56 o
   6   9   7        9.78        8.40      6.16 o
   7   9   7        5.55        7.86      6.60 o
   8   9   7        5.62        8.53      7.37 o
   9   9   7        1.33        0.03     10.56 o
  10   9   7        2.62        1.56      7.64 o
  11   9   7        1.58       -1.03      8.28 o
   0  10   7       14.42       22.76      8.26 o
   1  10   7       41.23       30.63      5.91 o
   2  10   7        5.23        7.94      3.76 o
   3  10   7        0.46        3.62      4.20 o
   4  10   7        4.39        5.14      5.00 o
   5  10   7        0.19        7.30      5.96 o
   6  10   7        0.00        2.36      5.88 o
   7  10   7       23.06       14.91      7.90 o
   8  10   7        2.88        8.84     11.61 o
   9  10   7        0.93       16.43      9.50 o
   1  11   7        0.52       -1.68      4.26 o
   2  11   7        0.44       -7.12      6.80 o
   3  11   7        1.28       -3.19      6.22 o
   4  11   7        8.47        1.31      7.25 o
   5  11   7        0.06       -2.16      9.52 o
   6  11   7        0.06       10.51     10.01 o
   0   0   8    25496.17    23816.75   1002.45 o
   1   0   8     5526.33     5317.69     99.97 o
   2   0   8     1968.27     2720.31     47.42 o
   3   0   8     3292.99     3134.02     67.39 o
   4   0   8      216.84      221.06      9.16 o
   5   0   8      650.93      698.56     19.25 o
   6   0   8        0.50        3.54      4.49 o
   7   0   8       19.72       22.86      5.39 o
   8   0   8     3262.88     3137.19     80.35 o
   9   0   8        1.35        5.82      7.86 o
  10   0   8       66.97       84.49      8.24 o
  11   0   8      254.84      272.27     14.00 o
  12   0   8      153.30      172.09     15.72 o
  13   0   8       79.18       78.87     11.40 o
  14   0   8       46.66       38.59     12.26 o
  15   0   8        2.33        3.14      7.15 o
  16   0   8       41.39       33.72     14.77 o
  17   0   8        0.34        6.10     11.75 o
  18   0   8        0.45       12.21     10.96 o
   1   1   8       35.25       22.91      3.33 o
   2   1   8      133.58       45.24      3.92 o
   3   1   8        0.64        1.67      3.39 o
   4   1   8     2948.08     3428.63     59.08 o
   5   1   8        6.53       11.53      2.45 o
   6   1   8      749.47      694.13     14.99 o
   7   1   8       91.70       78.37      4.78 o
   8   1   8       61.79       89.10      6.15 o
   9   1   8       38.25       41.41      4.87 o
  10   1   8       19.98       18.47      4.89 o
  11   1   8       30.08       23.16      5.36 o
  12   1   8       42.04       40.95      6.48 o
  13   1   8       34.82       34.84      6.64 o
  14   1   8       76.00       64.55      8.22 o
  15   1   8        7.95        9.83      6.75 o
  16   1   8        4.04        1.70      6.22 o
  17   1   8        4.06       10.52      9.60 o
  18   1   8        1.95       15.62      7.71 o
   0   2   8     3573.96     3396.11     58.77 o
   1   2   8        3.30        2.18      2.83 o
   2   2   8     1597.04     1489.27     20.56 o
   3   2   8       98.19      106.02      4.07 o
   4   2   8      113.01       69.25      4.43 o
   5   2   8      162.41      159.60      4.08 o
   6   2   8      147.86      162.03      5.43 o
   7   2   8      568.68      582.27     10.41 o
   8   2   8       40.34       50.63      4.86 o
   9   2   8       59.33       55.75      5.12 o
  10   2   8        5.82        7.68      4.52 o
  11   2   8        0.63       -4.19      4.56 o
  12   2   8      329.78      394.67     17.35 o
  13   2   8        0.09       -3.07      5.56 o
  14   2   8        2.98        0.53      6.11 o
  15   2   8        1.07       -0.49      6.34 o
  16   2   8       11.06       14.55      8.06 o
  17   2   8        0.88        9.17      8.09 o
   1   3   8      183.15      227.96      5.65 o
   2   3   8      193.94      141.38      5.20 o
   3   3   8      590.57      560.55      7.81 o
   4   3   8       21.19       18.58      2.52 o
   5   3   8       98.15      123.50      3.71 o
   6   3   8        7.45       30.68      2.13 o
   7   3   8        0.48       -1.52      2.14 o
   8   3   8      695.79      670.84     11.67 o
   9   3   8        3.15        2.30      2.58 o
  10   3   8      106.51      128.97      5.19 o
  11   3   8       31.48       30.63      5.12 o
  12   3   8       27.41       19.39      4.19 o
  13   3   8        1.34       -3.45      5.32 o
  14   3   8        5.15       -2.89      4.69 o
  15   3   8        1.04        6.96      5.43 o
  16   3   8       17.33       28.03      6.12 o
  17   3   8        9.02       17.31      8.34 o
   0   4   8     1775.62     1703.92     29.87 o
   1   4   8       98.74      108.24      4.29 o
   2   4   8     2257.20     2359.19     30.17 o
   3   4   8       14.50       26.81      2.37 o
   4   4   8        9.82       20.63      4.92 o
   5   4   8       93.83       93.96      7.15 o
   6   4   8       19.26       17.66      6.15 o
   7   4   8        2.77        5.35      6.92 o
   8   4   8        2.07        8.48      6.77 o
   9   4   8       16.42       15.99      3.53 o
  10   4   8       21.89       23.81      7.88 o
  11   4   8      118.51      113.52      7.89 o
  12   4   8       67.64       71.19      5.05 o
  13   4   8       30.00       20.36      3.38 o
  14   4   8       19.64       15.39      3.82 o
  15   4   8       30.07       49.09     10.72 o
  16   4   8        0.01        6.90      8.66 o
  17   4   8       21.65       17.33      8.53 o
   1   5   8       10.84        7.31      3.48 o
   2   5   8       33.15       27.00      3.56 o
   3   5   8       98.09       76.57      3.30 o
   4   5   8        2.68        3.11      4.31 o
   5   5   8        2.34        4.18      5.31 o
   6   5   8        1.53        2.31      5.13 o
   7   5   8       59.24       76.28      7.46 o
   8   5   8      431.19      475.34     16.48 o
   9   5   8       63.83       68.19      9.17 o
  10   5   8        0.59        2.40      6.90 o
  11   5   8       52.01       48.12      8.63 o
  12   5   8        2.07        0.79      7.89 o
  13   5   8        0.84        2.92      7.88 o
  14   5   8       12.00       17.73     10.53 o
  15   5   8       16.83       14.45     10.17 o
  16   5   8        2.49        9.38      8.43 o
   0   6   8       11.29       14.18      5.39 o
   1   6   8      441.55      566.51     10.80 o
   2   6   8       49.22       48.45      3.74 o
   3   6   8      181.08      165.70      9.36 o
   4   6   8       50.58       37.04      5.93 o
   5   6   8       23.48       17.27      5.42 o
   6   6   8        0.46        2.14      5.99 o
   7   6   8       45.10       42.51      7.51 o
   8   6   8      349.01      360.89     13.67 o
   9   6   8        4.66        9.41      8.28 o
  10   6   8      274.40      246.80     12.26 o
  11   6   8       31.91       18.97      6.87 o
  12   6   8        5.15        9.32      7.67 o
  13   6   8       14.27        6.40      8.02 o
  14   6   8        2.57        5.75      8.48 o
  15   6   8        0.00       -1.49      8.77 o
   1   7   8       49.62       69.01      4.89 o
   2   7   8       20.88       12.40      3.07 o
   3   7   8      133.89      121.05      7.21 o
   4   7   8       70.28       78.58      7.89 o
   5   7   8       26.48       18.57      7.75 o
   6   7   8       15.36       28.54      7.00 o
   7   7   8        7.73        3.91      7.14 o
   8   7   8        3.42       -1.62      6.77 o
   9   7   8       33.58       35.10      7.75 o
  10   7   8       39.59       39.64      9.89 o
  11   7   8       31.20       22.18      8.16 o
  12   7   8        5.13        6.83      7.01 o
  13   7   8        0.00        3.10      7.07 o
  14   7   8        0.28       24.93      9.95 o
   0   8   8       59.54       56.24      6.32 o
   1   8   8       18.37       16.56      3.78 o
   2   8   8      286.47      309.44      7.83 o
   3   8   8       34.42       45.68      4.57 o
   4   8   8       77.43       74.95      8.77 o
   5   8   8       28.53       19.66      6.62 o
   6   8   8       32.95       37.04      7.40 o
   7   8   8        6.95       10.29      8.46 o
   8   8   8       51.14       53.75      9.31 o
   9   8   8        0.00        0.83      6.96 o
  10   8   8       56.40       42.99     15.17 o
  11   8   8        0.01        2.00      6.79 o
  12   8   8        4.11        5.78     11.35 o
  13   8   8        4.27       -5.17      8.24 o
   1   9   8        8.55        8.39      4.06 o
   2   9   8      107.13      120.47      6.10 o
   3   9   8        3.63       -1.36      3.58 o
   4   9   8        2.80        4.94      2.42 o
   5   9   8       57.16       38.71      7.68 o
   6   9   8        0.83       -0.73      6.60 o
   7   9   8       19.11       10.91      7.31 o
   8   9   8        9.02        7.19      8.33 o
   9   9   8        8.45        7.94      8.29 o
  10   9   8        3.61       14.81     11.52 o
  11   9   8       10.45       16.39     13.18 o
   0  10   8       20.97       13.39      7.54 o
   1  10   8        7.92        5.39      4.05 o
   2  10   8       17.35       17.58      4.78 o
   3  10   8       22.39       13.92      4.45 o
   4  10   8        0.12        4.04      6.18 o
   5  10   8        0.01       -0.58      6.63 o
   6  10   8        0.11        3.84      6.60 o
   7  10   8       27.84       16.29      8.40 o
   8  10   8        2.45       -5.58      8.33 o
   9  10   8       11.24       13.47      9.42 o
   1  11   8        9.81       16.09      4.51 o
   2  11   8       11.96       25.40      6.92 o
   3  11   8        2.80       18.61      9.85 o
   4  11   8        6.29        9.59     12.56 o
   5  11   8       15.75       30.59      9.54 o
   1   1   9      337.67      255.00      6.19 o
   2   1   9      218.47      283.25      6.36 o
   3   1   9      323.74      422.11      8.43 o
   4   1   9      617.72      634.48     18.33 o
   5   1   9      353.26      364.17      7.43 o
   6   1   9        7.34        2.66      2.72 o
   7   1   9        0.03        2.34      3.47 o
   8   1   9      107.17       98.36      6.33 o
   9   1   9        7.06        6.59      4.07 o
  10   1   9      395.39      385.87     12.21 o
  11   1   9       64.06       61.16      7.97 o
  12   1   9       50.34       50.02      7.74 o
  13   1   9       45.15       70.35      8.45 o
  14   1   9        0.22       -7.69      6.08 o
  15   1   9        3.03        7.03      6.13 o
  16   1   9        4.08        9.73      8.76 o
  17   1   9        0.48        9.63      6.38 o
   0   2   9     5238.29     4872.19     90.08 o
   1   2   9      265.30      247.36      7.11 o
   2   2   9      951.63     1051.04     14.33 o
   3   2   9      762.10      664.02     11.64 o
   4   2   9      412.53      400.13     10.04 o
   5   2   9       77.31      135.07      5.97 o
   6   2   9       44.16       45.70      3.20 o
   7   2   9       15.18        7.07      3.58 o
   8   2   9        0.97        3.23      3.27 o
   9   2   9       57.12       58.45      3.92 o
  10   2   9       15.37       22.80      4.48 o
  11   2   9      179.82      204.38     10.03 o
  12   2   9        0.99        0.64      4.96 o
  13   2   9       25.27       17.27      5.16 o
  14   2   9        5.39        1.86      5.02 o
  15   2   9        2.48       16.72      7.18 o
  16   2   9        0.26        4.78      6.97 o
  17   2   9       28.52       25.19      7.94 o
   1   3   9       30.07       62.14      4.73 o
   2   3   9     1065.00     1162.14     15.34 o
   3   3   9       90.46      112.36      4.30 o
   4   3   9     1609.06     1495.77     28.23 o
   5   3   9       33.96       49.14      2.99 o
   6   3   9        0.66       -0.50      2.10 o
   7   3   9       83.13      129.04      4.16 o
   8   3   9        3.52        5.29      2.54 o
   9   3   9        2.98        1.73      2.82 o
  10   3   9        1.06        1.95      3.11 o
  11   3   9       24.02       17.31      4.31 o
  12   3   9        0.03        3.63      4.17 o
  13   3   9        1.44        2.96      3.87 o
  14   3   9       19.81       17.33      6.11 o
  15   3   9       22.89       20.29      7.21 o
  16   3   9        1.44        1.51      6.44 o
  17   3   9       13.70       33.21      7.96 o
   0   4   9       14.90       11.28      4.70 o
   1   4   9       22.92       40.51      3.66 o
   2   4   9        9.98       13.32      2.74 o
   3   4   9       26.09       19.77      2.75 o
   4   4   9        0.32       -0.82      2.01 o
   5   4   9       37.84       49.51      5.79 o
   6   4   9       57.83       44.91      5.92 o
   7   4   9       95.78       93.04      8.82 o
   8   4   9       69.87       69.94      8.92 o
   9   4   9        7.65        2.00      6.85 o
  10   4   9       22.61       14.89      4.32 o
  11   4   9        4.81        1.83      4.62 o
  12   4   9       28.69       33.41      6.62 o
  13   4   9        0.64        0.43      4.51 o
  14   4   9       62.44       56.76      4.65 o
  15   4   9        3.03       12.56      7.40 o
  16   4   9        7.39       11.89      8.38 o
   1   5   9        3.60        2.64      3.06 o
   2   5   9      119.78       97.79      4.37 o
   3   5   9       96.45       84.56      3.99 o
   4   5   9        4.09        8.64      4.80 o
   5   5   9        1.81        0.62      5.83 o
   6   5   9        5.96       15.89      6.19 o
   7   5   9       64.18       55.12      9.34 o
   8   5   9      216.57      215.91     12.07 o
   9   5   9      291.02      287.49     14.32 o
  10   5   9      302.16      314.23     18.54 o
  11   5   9        4.55        3.44      8.97 o
  12   5   9        0.18      -11.01      8.34 o
  13   5   9        3.45        5.82      8.09 o
  14   5   9        6.36        6.03      8.30 o
  15   5   9       12.45       14.70     13.87 o
  16   5   9        0.03        6.12     10.76 o
   0   6   9        9.20        0.38      4.05 o
   1   6   9       17.74       14.21      3.65 o
   2   6   9        0.28       -1.23      3.54 o
   3   6   9      307.91      319.07      8.36 o
   4   6   9        4.84        4.00      5.10 o
   5   6   9       99.28       81.06      6.62 o
   6   6   9        7.67        1.88      4.69 o
   7   6   9        0.39        0.41      5.73 o
   8   6   9        1.72        2.23      6.01 o
   9   6   9        0.20        0.97      6.38 o
  10   6   9       19.14       19.83      7.13 o
  11   6   9       24.48       25.50      8.86 o
  12   6   9       44.66       42.52     10.08 o
  13   6   9        7.92        6.75      7.98 o
  14   6   9       43.47       27.54      9.82 o
  15   6   9        6.64        5.44      9.26 o
   1   7   9       35.63       28.59      4.16 o
   2   7   9       32.32       27.01      3.36 o
   3   7   9       44.66       74.28      5.68 o
   4   7   9        1.26        4.56      5.91 o
   5   7   9       13.98       14.34      6.60 o
   6   7   9       28.52       27.99      8.89 o
   7   7   9       22.61       21.51      6.84 o
   8   7   9      140.49      155.84     11.49 o
   9   7   9        2.23        1.57      6.83 o
  10   7   9       15.44       11.59      7.61 o
  11   7   9        4.28        6.74      8.18 o
  12   7   9        9.02       -1.30      7.92 o
  13   7   9        1.91        9.10     10.06 o
  14   7   9        0.03      -10.59     11.57 o
   0   8   9      130.54      101.07     12.42 o
   1   8   9        8.42       11.53      3.45 o
   2   8   9        2.10       -2.62      3.87 o
   3   8   9        4.41        2.65      4.14 o
   4   8   9        7.00       18.60      7.10 o
   5   8   9        1.83       -0.80      8.93 o
   6   8   9        1.38       -4.50      7.63 o
   7   8   9       15.09       18.81      9.16 o
   8   8   9       11.57        6.95      7.10 o
   9   8   9        0.18        1.79      8.13 o
  10   8   9       18.62       10.40      7.34 o
  11   8   9       11.84        6.59      7.20 o
  12   8   9        1.32       14.99      9.36 o
   1   9   9        0.20       -1.64      3.53 o
   2   9   9        4.04        2.26      3.57 o
   3   9   9       35.93       26.31      3.81 o
   4   9   9      144.64      169.85     23.79 o
   5   9   9       14.61       13.32      7.38 o
   6   9   9       67.98       39.17      9.89 o
   7   9   9        0.10       -5.51      8.05 o
   8   9   9       49.27       35.06     10.46 o
   9   9   9       19.56       22.93      8.85 o
  10   9   9        0.18        5.51     10.62 o
  11   9   9        4.58       19.79      8.93 o
   0  10   9       48.62       37.50      8.43 o
   1  10   9        4.12        5.24      4.56 o
   2  10   9        0.51       -4.68      3.99 o
   3  10   9        2.26        6.75      6.01 o
   4  10   9        0.49        2.61      6.91 o
   5  10   9        7.51       11.62      7.09 o
   6  10   9        7.38       17.50      9.17 o
   7  10   9        0.51       -2.68      8.30 o
   8  10   9        0.29       12.65     10.60 o
   1  11   9        1.07        6.33      7.28 o
   2  11   9        0.61        9.12      6.27 o
   3  11   9        3.32       11.81      8.45 o
   4  11   9        7.34       23.51     10.23 o
   5  11   9        0.07        3.83      7.39 o
   0   0  10       13.51       71.09      9.22 o
   1   0  10    11927.85    12409.26    285.78 o
   2   0  10      121.48      115.46      6.48 o
   3   0  10     1473.77     1103.65     32.87 o
   4   0  10      115.11      120.09      9.67 o
   5   0  10     1554.24     1738.54     52.03 o
   6   0  10      463.53      553.57     11.98 o
   7   0  10     1040.06     1064.72     24.22 o
   8   0  10      428.35      488.83     14.34 o
   9   0  10      218.14      238.34     11.80 o
  10   0  10      169.54      200.18     14.38 o
  11   0  10       56.88       59.68     10.83 o
  12   0  10       19.39       13.39      8.20 o
  13   0  10       94.50      112.17     18.21 o
  14   0  10        0.03        8.07      8.58 o
  15   0  10        0.09        3.68      7.71 o
  16   0  10        6.40        8.96      8.32 o
  17   0  10       14.79       39.97     12.33 o
   1   1  10      434.15      590.43      9.70 o
   2   1  10      180.69      241.96      6.31 o
   3   1  10     1014.86     1109.46     18.01 o
   4   1  10      920.15      862.52     14.48 o
   5   1  10       78.98      102.60      5.12 o
   6   1  10       91.81       97.88      4.46 o
   7   1  10        9.73        2.07      3.23 o
   8   1  10      110.17       99.95      5.58 o
   9   1  10      101.69       99.83      5.67 o
  10   1  10        0.01        1.94      4.57 o
  11   1  10        0.17       -0.75      4.77 o
  12   1  10      103.55      131.17      8.70 o
  13   1  10        8.26        8.53      6.49 o
  14   1  10       15.37       25.64      6.95 o
  15   1  10        0.98        9.30      6.01 o
  16   1  10        2.70       23.49      8.16 o
  17   1  10        0.79        7.05      7.03 o
   0   2  10       29.94       35.37      7.48 o
   1   2  10     3202.89     3358.96     43.20 o
   2   2  10     1357.93     1333.48     18.92 o
   3   2  10      248.04      240.34      6.51 o
   4   2  10      287.08      252.83     11.78 o
   5   2  10       15.88       14.63      3.48 o
   6   2  10        3.03        3.79      2.68 o
   7   2  10      187.94      223.55      5.84 o
   8   2  10        8.67       19.97      4.63 o
   9   2  10       68.29       63.47      5.51 o
  10   2  10        4.93        3.87      5.01 o
  11   2  10        0.00       -1.30      4.09 o
  12   2  10       45.63       44.07      6.16 o
  13   2  10       43.72       41.02      6.05 o
  14   2  10       10.21       12.48      7.08 o
  15   2  10        0.86        5.60      5.96 o
  16   2  10        9.51        6.12      6.36 o
  17   2  10        4.29       -1.58      7.34 o
   1   3  10      100.69       72.28      4.74 o
   2   3  10      755.97      808.85     11.73 o
   3   3  10       74.74      122.71      4.36 o
   4   3  10       51.12       50.99      3.20 o
   5   3  10       28.01       24.00      3.53 o
   6   3  10       34.15       51.81      3.59 o
   7   3  10      152.10      167.24      5.71 o
   8   3  10        2.31        1.77      2.80 o
   9   3  10      324.57      361.80     10.00 o
  10   3  10        0.84       -0.46      3.03 o
  11   3  10       87.84       77.19      5.59 o
  12   3  10        3.00        5.53      4.49 o
  13   3  10       10.52       11.96      4.54 o
  14   3  10        0.72        3.52      4.10 o
  15   3  10        1.05       -0.26      5.52 o
  16   3  10        4.88       31.98      8.48 o
  17   3  10        0.06        6.37      8.36 o
   0   4  10      145.88      158.12      7.53 o
   1   4  10        0.07        1.88      2.79 o
   2   4  10      860.29      906.18     13.44 o
   3   4  10       48.08       46.38      3.54 o
   4   4  10      229.40      214.74      6.52 o
   5   4  10       10.94       18.77      2.62 o
   6   4  10        1.28        1.97      5.02 o
   7   4  10       33.13       45.47      6.55 o
   8   4  10       95.48       89.22      8.93 o
   9   4  10       66.95       50.13      9.12 o
  10   4  10       13.54        8.91      3.58 o
  11   4  10        6.99        8.26      5.06 o
  12   4  10       43.38       36.38      6.46 o
  13   4  10       43.51       55.74      7.05 o
  14   4  10        1.43        5.50      6.16 o
  15   4  10        1.06       -0.60      7.79 o
  16   4  10       13.24       14.62     10.85 o
   1   5  10       29.39       24.31      4.26 o
   2   5  10       34.30       47.52      4.48 o
   3   5  10       42.21       52.82      3.49 o
   4   5  10       79.27       64.33      3.91 o
   5   5  10       20.74       17.08      6.11 o
   6   5  10        0.08        5.26      5.36 o
   7   5  10       11.20       17.96      6.04 o
   8   5  10      121.02      114.16     10.90 o
   9   5  10        0.09        4.81      7.45 o
  10   5  10        0.00        3.43      7.60 o
  11   5  10      113.07       87.85     11.92 o
  12   5  10        4.96        1.63      7.94 o
  13   5  10        1.66        2.09      8.63 o
  14   5  10        0.04        3.83      8.15 o
  15   5  10        1.17        7.58      8.61 o
   0   6  10       17.22       15.52      6.19 o
   1   6  10        0.05        2.06      3.01 o
   2   6  10       29.99       28.76      4.65 o
   3   6  10       55.86       33.96      3.17 o
   4   6  10      208.51      255.14     10.74 o
   5   6  10        1.86        5.53      5.36 o
   6   6  10        4.06        3.28      5.67 o
   7   6  10        7.66        7.36      6.63 o
   8   6  10       47.54       43.58      7.84 o
   9   6  10      167.54      154.84     12.06 o
  10   6  10       51.93       56.10      8.76 o
  11   6  10        1.19        4.80      6.71 o
  12   6  10        2.35       -3.01      6.85 o
  13   6  10        9.30        6.18     10.63 o
  14   6  10        9.43       16.04     12.18 o
  15   6  10        7.66        3.91     10.70 o
   1   7  10       69.11       87.38      6.20 o
   2   7  10        0.04        3.18      2.82 o
   3   7  10        4.95       14.36      4.03 o
   4   7  10       28.84       19.40      6.70 o
   5   7  10        4.89        0.43      5.48 o
   6   7  10      186.20      214.35     12.98 o
   7   7  10        3.82       -0.97      6.19 o
   8   7  10        6.81        6.60      7.74 o
   9   7  10        7.47        3.05      7.34 o
  10   7  10       68.17       63.74      9.90 o
  11   7  10       11.92        7.91      8.24 o
  12   7  10        8.88        5.83      6.97 o
  13   7  10        6.31       16.68     10.11 o
   0   8  10       37.18       24.41      6.78 o
   1   8  10       47.58       53.68      4.55 o
   2   8  10       46.65       30.58      4.36 o
   3   8  10      118.27      107.55     11.29 o
   4   8  10       19.33       22.71      9.08 o
   5   8  10        7.48        5.75      6.78 o
   6   8  10       12.26        0.76      6.30 o
   7   8  10        9.28       13.40      8.49 o
   8   8  10       26.70       26.91      8.32 o
   9   8  10       47.31       38.49     13.56 o
  10   8  10        1.62        3.26      6.50 o
  11   8  10        1.07       -7.07      7.57 o
  12   8  10       12.77       10.05      9.03 o
   1   9  10       26.47       14.32      4.53 o
   2   9  10        5.08        4.29      3.95 o
   3   9  10        3.00       -2.37      3.27 o
   4   9  10        4.98        5.48      7.45 o
   5   9  10       11.91        9.61      8.77 o
   6   9  10       50.75       50.49     10.86 o
   7   9  10       12.15       11.57      8.00 o
   8   9  10        9.09       11.14      8.00 o
   9   9  10        0.13        7.30      8.27 o
  10   9  10       10.34        9.39      9.41 o
   0  10  10        0.01        6.51      6.34 o
   1  10  10        5.94        5.10      4.04 o
   2  10  10        3.69        6.05      4.58 o
   3  10  10        3.43       13.49      7.07 o
   4  10  10        5.56        5.66      6.61 o
   5  10  10       12.20       11.80      9.18 o
   6  10  10        0.28        1.31      7.40 o
   7  10  10        1.35       12.31      8.34 o
   8  10  10       14.68       12.41      9.63 o
   1  11  10        4.72        4.82      6.58 o
   2  11  10        0.04        2.43      8.13 o
   3  11  10        6.16        8.07      7.30 o
   4  11  10        0.98       -4.21      6.90 o
   1   1  11      318.82      305.76      8.49 o
   2   1  11       30.59       42.49      4.04 o
   3   1  11      895.27      890.27     14.91 o
   4   1  11      563.96      514.53     10.76 o
   5   1  11        3.19       -4.27      3.08 o
   6   1  11       47.38       33.41      3.74 o
   7   1  11       46.16       47.53      4.47 o
   8   1  11        1.83       -0.42      3.50 o
   9   1  11       55.88       53.65      5.29 o
  10   1  11      237.58      249.57     10.82 o
  11   1  11       74.87       76.53      6.47 o
  12   1  11        2.60        7.71      5.89 o
  13   1  11       14.58        8.92      5.33 o
  14   1  11        8.81       14.21      6.56 o
  15   1  11       24.94       40.31      7.86 o
  16   1  11       15.25       14.29      8.24 o
  17   1  11        0.01        4.15      8.40 o
   0   2  11        4.68        3.37      4.43 o
   1   2  11       18.66       38.97      4.15 o
   2   2  11      681.85      671.36     10.25 o
   3   2  11        0.10        2.24      3.21 o
   4   2  11      332.40      381.54      8.12 o
   5   2  11       24.39       23.89      4.07 o
   6   2  11       70.89       86.07      4.92 o
   7   2  11        6.50        6.82      3.18 o
   8   2  11        0.72        3.27      3.73 o
   9   2  11       78.73       71.24      4.94 o
  10   2  11       69.84       95.82      6.75 o
  11   2  11        5.57        9.25      3.94 o
  12   2  11        3.88        6.19      4.61 o
  13   2  11       82.31      102.17      7.19 o
  14   2  11        2.88       13.29      5.78 o
  15   2  11       10.31        4.23      6.18 o
  16   2  11        8.60       13.73      6.94 o
  17   2  11        0.86       14.16     12.80 o
   1   3  11      115.04      115.52      5.07 o
   2   3  11       21.86        8.30      3.47 o
   3   3  11     1063.41     1064.88     21.18 o
   4   3  11      164.63      154.94      5.53 o
   5   3  11      230.85      270.96      7.37 o
   6   3  11      126.97      154.34      5.41 o
   7   3  11      281.35      288.69      8.38 o
   8   3  11      294.11      296.54      7.59 o
   9   3  11      141.72      157.31      5.84 o
  10   3  11      105.95      124.41      5.96 o
  11   3  11      306.51      325.31     12.97 o
  12   3  11       21.00       26.13      4.98 o
  13   3  11       23.28       14.45      5.28 o
  14   3  11        0.52       -1.05      4.78 o
  15   3  11        7.08       12.39      5.91 o
  16   3  11        5.79        8.86      9.22 o
   0   4  11       18.23       19.78      7.21 o
   1   4  11       92.13      103.55      5.83 o
   2   4  11        0.11        2.85      2.93 o
   3   4  11       10.38        3.63      2.78 o
   4   4  11       20.10       28.25      2.89 o
   5   4  11        2.84        3.27      2.51 o
   6   4  11        0.02        1.51      4.85 o
   7   4  11        3.13       13.98      7.16 o
   8   4  11        2.43        1.32      6.29 o
   9   4  11       40.91       18.45      7.48 o
  10   4  11       65.05       58.56     10.75 o
  11   4  11        0.00       -3.51      3.66 o
  12   4  11        0.15       -6.63      6.01 o
  13   4  11       54.45       53.58     10.15 o
  14   4  11        1.45        1.61      6.10 o
  15   4  11        0.25      -15.73     10.49 o
  16   4  11        0.22        8.03     10.32 o
   1   5  11       49.92       35.28      4.62 o
   2   5  11        0.26       -1.46      3.76 o
   3   5  11      444.20      477.09     10.66 o
   4   5  11       65.50       65.71      6.67 o
   5   5  11        9.82        7.98      5.88 o
   6   5  11       15.40       12.20      6.15 o
   7   5  11       44.57       50.62      8.07 o
   8   5  11       92.33       74.42      8.26 o
   9   5  11       87.28       74.53      9.53 o
  10   5  11        1.97        2.07      8.26 o
  11   5  11        3.35        5.18      7.66 o
  12   5  11       25.99       13.15      8.50 o
  13   5  11       13.83       15.57      8.67 o
  14   5  11       14.33       13.76      9.49 o
  15   5  11        1.40       -3.75      9.18 o
   0   6  11       70.68       74.16      7.57 o
   1   6  11      348.72      339.59     11.03 o
   2   6  11       14.55       12.22      3.71 o
   3   6  11       25.77       19.33      3.48 o
   4   6  11       19.37       29.38      6.39 o
   5   6  11        4.85        5.15      5.76 o
   6   6  11        2.53       -1.42      5.20 o
   7   6  11        1.40        3.13      6.38 o
   8   6  11       11.68       12.64      6.75 o
   9   6  11        0.24        5.08      7.10 o
  10   6  11        2.14        9.41      8.93 o
  11   6  11        1.05        0.02      7.23 o
  12   6  11        0.88        7.12      9.20 o
  13   6  11       13.89       17.91      9.75 o
  14   6  11        2.54       17.42     11.26 o
   1   7  11        0.02       -1.50      4.66 o
   2   7  11      121.90      111.18      6.71 o
   3   7  11        0.20        1.49      2.53 o
   4   7  11       70.84       75.93      9.67 o
   5   7  11       12.55       18.86      6.24 o
   6   7  11       29.78       23.63      7.79 o
   7   7  11      133.59      142.96     10.92 o
   8   7  11        2.46        1.39      7.76 o
   9   7  11       24.60       20.18      8.45 o
  10   7  11        8.78        5.42      8.49 o
  11   7  11       13.65       18.82      8.48 o
  12   7  11        0.27        0.34      7.65 o
  13   7  11        0.03       10.02     13.46 o
   0   8  11      138.13      133.32     10.77 o
   1   8  11        7.13        8.57      3.77 o
   2   8  11        1.81        4.12      3.15 o
   3   8  11        0.40       -0.06      3.91 o
   4   8  11       78.69       89.79      8.57 o
   5   8  11       16.02        7.67      7.38 o
   6   8  11       21.77       23.74     10.06 o
   7   8  11       27.10       29.09      8.87 o
   8   8  11        0.09       -2.92      8.25 o
   9   8  11       22.75       22.00     10.06 o
  10   8  11        0.43        3.35      6.71 o
  11   8  11        0.55       -1.78      7.30 o
  12   8  11        6.81       12.90      8.83 o
   1   9  11        2.60        0.53      3.21 o
   2   9  11        0.12        1.95      3.32 o
   3   9  11       73.88       66.55     13.94 o
   4   9  11        3.46       -6.33      7.16 o
   5   9  11       16.06       16.25      9.00 o
   6   9  11        0.08        5.02      8.07 o
   7   9  11       43.19       22.74     12.85 o
   8   9  11        0.90        4.17      8.52 o
   9   9  11       19.11       21.57     11.56 o
  10   9  11        7.71       25.45     11.68 o
   0  10  11        1.02       -4.89      8.26 o
   1  10  11        0.01        2.70      5.57 o
   2  10  11        0.02        9.51      6.95 o
   3  10  11        0.30        2.85      5.51 o
   4  10  11        0.01        6.33      7.27 o
   5  10  11        7.43       13.11      8.20 o
   6  10  11        0.34        1.24      8.63 o
   7  10  11        2.02        6.30     10.38 o
   1  11  11        4.73        7.98      6.43 o
   2  11  11        0.02       17.74     11.39 o
   0   0  12      413.26      422.40     16.46 o
   1   0  12        0.43        3.28      5.08 o
   2   0  12       55.03       59.44      6.90 o
   3   0  12      546.62      585.56     15.64 o
   4   0  12        0.40        8.29      5.27 o
   5   0  12        0.38        0.77      5.74 o
   6   0  12      187.18      205.26      9.95 o
   7   0  12      263.80      303.76     11.63 o
   8   0  12        5.91        3.81      5.71 o
   9   0  12      784.91      804.24     32.19 o
  10   0  12      270.69      323.32     16.56 o
  11   0  12        9.81       23.92      9.80 o
  12   0  12      262.13      324.06     20.93 o
  13   0  12        3.53        1.34      6.73 o
  14   0  12       47.30       26.95      9.43 o
  15   0  12        6.94        1.44      9.91 o
  16   0  12       22.93       31.79     16.10 o
  17   0  12        0.13      -16.32     13.46 o
   1   1  12       63.40       83.70      5.39 o
   2   1  12       20.37       17.85      3.98 o
   3   1  12        9.61       21.08      4.33 o
   4   1  12      282.56      273.67      9.10 o
   5   1  12        5.67        4.16      4.73 o
   6   1  12      201.24      200.03      7.44 o
   7   1  12      392.98      392.99      9.48 o
   8   1  12      389.62      407.32     11.66 o
   9   1  12      232.26      240.98      7.65 o
  10   1  12        5.56       10.81      4.82 o
  11   1  12      271.25      274.99      9.24 o
  12   1  12       47.50       51.64      6.65 o
  13   1  12        0.16        1.78      4.87 o
  14   1  12        0.11        5.35      6.01 o
  15   1  12        0.55       -4.37      6.45 o
  16   1  12       14.87       10.17      7.05 o
   0   2  12      241.13      206.56     10.60 o
   1   2  12        6.08        3.90      3.50 o
   2   2  12      287.06      307.46      9.67 o
   3   2  12       63.15       59.49      4.85 o
   4   2  12      102.04      101.63      5.15 o
   5   2  12       35.25       30.50      4.69 o
   6   2  12        0.87        2.16      2.96 o
   7   2  12       20.58       11.45      4.20 o
   8   2  12      109.28      113.34      6.09 o
   9   2  12      294.86      290.70     10.01 o
  10   2  12       94.70       99.61      5.84 o
  11   2  12        1.26       -0.01      3.67 o
  12   2  12        1.02        0.92      5.04 o
  13   2  12       26.96       20.81      5.62 o
  14   2  12        2.38        6.41      5.61 o
  15   2  12       25.80       36.13      7.44 o
  16   2  12        0.53        2.70      5.68 o
   1   3  12       91.81       84.76      5.04 o
   2   3  12      118.75      132.23      5.82 o
   3   3  12       77.29       92.84      5.56 o
   4   3  12      182.22      142.05      7.26 o
   5   3  12      206.19      167.50      6.64 o
   6   3  12      167.72      195.64      7.32 o
   7   3  12       17.20       18.76      3.82 o
   8   3  12      172.54      203.03      6.81 o
   9   3  12       16.91       10.01      3.58 o
  10   3  12       18.66       14.75      3.53 o
  11   3  12        0.01        3.92      3.42 o
  12   3  12       85.16       82.03      7.58 o
  13   3  12       14.38       19.57      5.17 o
  14   3  12        2.05        7.40      4.25 o
  15   3  12        2.74        4.29      7.51 o
  16   3  12        2.69       23.80      9.67 o
   0   4  12     1357.84     1414.32     29.75 o
   1   4  12        1.49        3.43      4.20 o
   2   4  12      384.22      369.64      8.63 o
   3   4  12        4.29        5.04      3.74 o
   4   4  12       10.21       19.41      3.55 o
   5   4  12       25.08       16.35      3.62 o
   6   4  12        4.56        6.24      2.51 o
   7   4  12        0.03        1.70      5.14 o
   8   4  12       34.42       37.20      8.25 o
   9   4  12       29.38       30.27      7.23 o
  10   4  12       17.14       16.42      7.11 o
  11   4  12       11.17        7.36      9.43 o
  12   4  12        3.76       -0.14      4.03 o
  13   4  12        4.32        6.50      4.61 o
  14   4  12        3.34        0.10      8.18 o
  15   4  12        9.79       26.16      9.86 o
   1   5  12      309.81      331.79      9.77 o
   2   5  12      140.84      148.43      6.51 o
   3   5  12      573.45      543.81     12.26 o
   4   5  12       19.98       14.87      2.75 o
   5   5  12       13.16       12.47      5.98 o
   6   5  12        0.20        0.35      5.04 o
   7   5  12        0.28       -9.83      6.75 o
   8   5  12        5.28       -2.15      5.84 o
   9   5  12        5.03        0.72      6.67 o
  10   5  12        0.76       -4.88      6.75 o
  11   5  12        2.88        2.18      8.98 o
  12   5  12        2.10       -0.36      8.21 o
  13   5  12        1.55       -0.82      9.95 o
  14   5  12        0.42        1.53     11.11 o
  15   5  12       21.86       35.26     10.88 o
   0   6  12       13.98        7.86      5.49 o
   1   6  12      787.28      795.03     16.88 o
   2   6  12      189.16      154.65      6.67 o
   3   6  12        0.10       -1.59      3.23 o
   4   6  12      137.11      103.78      6.99 o
   5   6  12      180.89      204.61     11.72 o
   6   6  12        3.04        4.80      5.57 o
   7   6  12        1.60        3.86      6.01 o
   8   6  12        3.46       10.02      6.58 o
   9   6  12       22.29       17.55      7.45 o
  10   6  12        7.48       12.65      7.71 o
  11   6  12        3.96        2.90      7.60 o
  12   6  12        0.29       14.86     11.24 o
  13   6  12        7.05       12.66      9.87 o
  14   6  12       12.09       12.87     13.93 o
   1   7  12        4.73        7.24      4.57 o
   2   7  12        4.57        2.92      3.74 o
   3   7  12       92.32       85.42      5.13 o
   4   7  12       25.80       19.01      6.84 o
   5   7  12        3.38        1.46      5.52 o
   6   7  12       45.34       63.98      8.30 o
   7   7  12        0.86       -5.61      6.89 o
   8   7  12        2.12       -0.37      6.92 o
   9   7  12       21.43       12.81      8.83 o
  10   7  12        0.24        5.74      7.32 o
  11   7  12        0.98       -6.43      8.42 o
  12   7  12        0.48        2.85      8.11 o
  13   7  12        0.82       -6.77      7.52 o
   0   8  12       94.19      105.97      9.28 o
   1   8  12      131.57      115.97      6.70 o
   2   8  12        2.75        0.46      3.31 o
   3   8  12       13.31        8.79      4.09 o
   4   8  12       44.79       24.92      8.83 o
   5   8  12       64.56       41.20     10.14 o
   6   8  12        0.03        0.30      7.64 o
   7   8  12       14.70        5.72      8.43 o
   8   8  12        6.45        6.33      9.52 o
   9   8  12        3.90        3.10      8.51 o
  10   8  12        7.61       -3.92      8.38 o
  11   8  12        0.70        3.50      8.90 o
   1   9  12       12.16        9.80      3.94 o
   2   9  12        4.22        0.48      3.70 o
   3   9  12        0.65        6.35      6.92 o
   4   9  12        5.91        3.36      7.15 o
   5   9  12        1.43       -4.51      8.38 o
   6   9  12       11.99        9.78     10.07 o
   7   9  12       30.84       34.55     13.51 o
   8   9  12        0.00       10.78      9.48 o
   9   9  12        1.79        5.56      9.70 o
   0  10  12        0.28       14.68     11.45 o
   1  10  12        2.39        1.78      6.87 o
   2  10  12       11.41        5.17      6.82 o
   3  10  12        1.74       15.20      7.37 o
   4  10  12        1.30        1.33      7.04 o
   5  10  12        2.85        3.63      8.69 o
   6  10  12        4.18       11.55     11.69 o
   1   1  13      181.86      165.35      6.15 o
   2   1  13       18.40       15.06      3.92 o
   3   1  13      437.56      480.84     10.67 o
   4   1  13     1089.92     1044.73     16.90 o
   5   1  13        6.79       11.17      4.51 o
   6   1  13      489.91      490.15     16.42 o
   7   1  13       14.61        5.97      4.33 o
   8   1  13       14.16       16.47      4.84 o
   9   1  13       11.32       20.95      4.84 o
  10   1  13       47.44       53.33      6.36 o
  11   1  13        1.31        1.38      4.75 o
  12   1  13        2.84       -1.34      4.56 o
  13   1  13        1.25        4.86      4.63 o
  14   1  13        1.79        4.73      5.13 o
  15   1  13        5.29        3.78      5.15 o
  16   1  13       12.99        6.72      5.57 o
   0   2  13      658.58      608.11     16.07 o
   1   2  13       42.23       41.97      4.78 o
   2   2  13        7.54       13.08      4.28 o
   3   2  13       20.80       21.12      4.57 o
   4   2  13       99.44       89.71      6.55 o
   5   2  13        1.14       -2.25      4.54 o
   6   2  13       61.17       71.23      5.58 o
   7   2  13       57.36       58.81      5.03 o
   8   2  13       88.91       92.72      5.94 o
   9   2  13      193.83      226.58      8.69 o
  10   2  13        1.39        0.12      3.63 o
  11   2  13        7.81       18.61      5.36 o
  12   2  13       58.09       55.74      9.69 o
  13   2  13        1.42        3.66      4.80 o
  14   2  13       24.27        4.50      4.50 o
  15   2  13        0.01        0.59      5.61 o
  16   2  13        4.83       13.42      9.56 o
   1   3  13       27.80       41.26      5.45 o
   2   3  13      687.21      648.11     13.17 o
   3   3  13      134.29      137.39      5.89 o
   4   3  13      168.54      153.52      5.82 o
   5   3  13       10.24        4.12      4.38 o
   6   3  13       61.74       58.51      5.72 o
   7   3  13      104.98      110.31      6.23 o
   8   3  13       84.63       96.89      6.38 o
   9   3  13       10.16       14.67      4.49 o
  10   3  13      503.20      557.86     16.61 o
  11   3  13      145.96      155.99      7.15 o
  12   3  13       32.38       23.13      5.41 o
  13   3  13        1.47        4.47      4.48 o
  14   3  13       14.52       15.23      6.80 o
  15   3  13        2.87        7.17      7.79 o
   0   4  13      636.09      645.47     24.07 o
   1   4  13        2.23        2.11      3.86 o
   2   4  13      252.38      242.67      6.55 o
   3   4  13        8.30        6.62      3.57 o
   4   4  13        0.69        4.16      3.54 o
   5   4  13       27.90       43.86      4.81 o
   6   4  13        2.37        3.85      2.93 o
   7   4  13       36.58       42.88      5.38 o
   8   4  13        1.22        5.35      6.52 o
   9   4  13       15.58        3.88      7.58 o
  10   4  13        0.39       -2.99      7.98 o
  11   4  13       12.43       16.69      7.94 o
  12   4  13       34.14       29.08      9.34 o
  13   4  13        2.51       19.93      9.24 o
  14   4  13        0.13       11.84     10.48 o
  15   4  13        1.11        4.23     11.22 o
   1   5  13      143.47      146.76     10.11 o
   2   5  13       81.34      104.33      5.89 o
   3   5  13        4.69        5.77      3.97 o
   4   5  13       75.11       99.64      4.87 o
   5   5  13        9.95        5.16      3.17 o
   6   5  13        0.07        3.33      5.43 o
   7   5  13       57.72       58.60      7.56 o
   8   5  13        0.47       -0.47      6.22 o
   9   5  13       17.08       11.31      7.33 o
  10   5  13        3.89        8.70      7.60 o
  11   5  13        2.55       -2.09      7.00 o
  12   5  13        4.55       38.27      9.37 o
  13   5  13        0.14        3.34      9.75 o
  14   5  13        7.34       19.27      8.60 o
   0   6  13      253.19      257.75     13.76 o
   1   6  13      147.28      151.12      7.73 o
   2   6  13       36.87       31.31      4.68 o
   3   6  13      108.23       96.72      5.08 o
   4   6  13        4.64        6.77      2.97 o
   5   6  13       37.82       29.93      6.96 o
   6   6  13        9.99       11.65      7.07 o
   7   6  13        2.02        4.30      6.88 o
   8   6  13       31.60       11.18      8.51 o
   9   6  13        0.11       -3.30      6.55 o
  10   6  13        4.15        0.80      7.86 o
  11   6  13       10.29       14.18      8.77 o
  12   6  13        0.30        6.01      8.70 o
  13   6  13        5.32       16.12      8.66 o
   1   7  13      117.90      109.97      7.88 o
   2   7  13       10.59        5.34      4.32 o
   3   7  13       94.57       75.78      5.31 o
   4   7  13      103.91       89.96      9.85 o
   5   7  13        5.25        7.72      6.95 o
   6   7  13        6.32        8.42      7.62 o
   7   7  13        6.15       10.05      7.32 o
   8   7  13        5.67        9.12      7.35 o
   9   7  13        1.95       -4.67     11.75 o
  10   7  13       13.85       16.54      7.64 o
  11   7  13        0.13        6.94      9.38 o
  12   7  13        0.02        8.81      8.31 o
   0   8  13        2.66       -3.19      5.95 o
   1   8  13      123.67      102.64     11.46 o
   2   8  13        1.31        0.93      2.92 o
   3   8  13        4.49        1.51      4.31 o
   4   8  13       22.21       19.55      7.71 o
   5   8  13        0.39       -2.59      7.11 o
   6   8  13        2.15        5.35      7.63 o
   7   8  13       13.17       11.10      8.16 o
   8   8  13        5.08        2.35      9.38 o
   9   8  13        7.70        4.56      8.23 o
  10   8  13        0.68       -6.99      6.98 o
   1   9  13        3.57        0.36      3.48 o
   2   9  13       31.06       20.68      8.02 o
   3   9  13       23.24       19.08      7.97 o
   4   9  13       17.25       16.58      9.63 o
   5   9  13        9.66        5.64      8.13 o
   6   9  13        1.52       -1.06      8.15 o
   7   9  13        2.00       -0.65     10.37 o
   8   9  13        8.07        9.20     10.57 o
   0  10  13        0.91        6.41      6.39 o
   1  10  13       10.13        7.64      7.93 o
   2  10  13        2.40        3.71      5.32 o
   3  10  13        0.28        4.36      7.98 o
   4  10  13        0.80       -6.45      8.88 o
   5  10  13        7.02       10.31      8.55 o
   0   0  14        0.09        3.33      7.60 o
   1   0  14       31.32       22.62      5.82 o
   2   0  14     1466.35     1555.23     40.30 o
   3   0  14      224.13      222.36     11.67 o
   4   0  14      520.69      555.97     26.52 o
   5   0  14       56.52       50.88      7.80 o
   6   0  14       11.34       20.14      7.60 o
   7   0  14      504.63      501.25     23.67 o
   8   0  14      544.55      607.79     17.38 o
   9   0  14       56.33       71.05      9.47 o
  10   0  14      652.13      827.95     31.30 o
  11   0  14        6.77        6.45      7.56 o
  12   0  14      225.06      268.78     14.74 o
  13   0  14        2.27        3.62      8.32 o
  14   0  14       11.42       14.96      9.04 o
  15   0  14        6.41        7.76      9.11 o
  16   0  14       16.77       20.09     15.91 o
   1   1  14        1.10        1.66      3.41 o
   2   1  14       16.58       21.09      4.63 o
   3   1  14      411.51      467.07     10.96 o
   4   1  14      132.96      113.80      6.96 o
   5   1  14       33.90       34.36      5.50 o
   6   1  14      423.56      414.24     11.39 o
   7   1  14      111.05      104.42      5.51 o
   8   1  14       51.33       60.21      6.34 o
   9   1  14      127.18      147.32      7.06 o
  10   1  14      214.82      219.54      8.53 o
  11   1  14       52.59       59.26      7.23 o
  12   1  14       57.79       26.48      7.08 o
  13   1  14        0.29        2.20      4.65 o
  14   1  14       35.97       21.19      6.50 o
  15   1  14       16.04       11.00      5.49 o
  16   1  14       17.72       17.91      7.07 o
   0   2  14      177.17      185.62     10.84 o
   1   2  14      421.78      446.86     10.39 o
   2   2  14      141.96      160.42      6.65 o
   3   2  14        4.19        4.11      4.15 o
   4   2  14       56.64       40.74      5.46 o
   5   2  14        0.78        0.93      3.59 o
   6   2  14        1.89        2.70      4.59 o
   7   2  14       42.11       40.46      4.78 o
   8   2  14      624.30      591.12     19.33 o
   9   2  14       37.64       31.27      5.38 o
  10   2  14      181.38      206.44      9.54 o
  11   2  14       10.48       12.89      4.91 o
  12   2  14        0.69       -1.72      4.65 o
  13   2  14       25.87       10.59      5.46 o
  14   2  14       15.55       10.20      6.77 o
  15   2  14        2.99        8.89      6.50 o
   1   3  14      143.14      166.48      8.00 o
   2   3  14      325.74      312.38      8.63 o
   3   3  14       18.52        6.66      3.65 o
   4   3  14       72.21       50.83      4.59 o
   5   3  14      143.60      134.99      6.82 o
   6   3  14      104.77      121.91      7.27 o
   7   3  14        4.73        7.35      4.13 o
   8   3  14      161.04      182.63      7.21 o
   9   3  14        0.60       -0.30      4.52 o
  10   3  14        1.25        2.66      4.36 o
  11   3  14        5.78        6.43      4.80 o
  12   3  14       16.43       23.92      5.20 o
  13   3  14        8.64        9.56      5.66 o
  14   3  14        2.75        0.28      6.14 o
  15   3  14        0.71        8.36      8.99 o
   0   4  14        0.06       -3.54      6.07 o
   1   4  14        0.69        1.25      4.22 o
   2   4  14      113.31      102.14      6.45 o
   3   4  14      304.33      314.12      9.23 o
   4   4  14      367.56      358.97     11.49 o
   5   4  14       12.95       20.92      4.82 o
   6   4  14       23.47       14.69      2.96 o
   7   4  14        0.74       -1.96      3.07 o
   8   4  14       19.72       13.38      2.51 o
   9   4  14       46.97       46.25     10.32 o
  10   4  14        0.00        5.13      6.99 o
  11   4  14        3.51       -5.57      7.10 o
  12   4  14       14.14       41.89     11.89 o
  13   4  14        0.26       23.12     10.80 o
  14   4  14       23.52       30.57      9.66 o
   1   5  14       22.49       28.98      5.89 o
   2   5  14      203.46      200.27      7.09 o
   3   5  14        3.66        6.22      4.25 o
   4   5  14       99.91       65.88      4.97 o
   5   5  14        0.55        0.26      2.83 o
   6   5  14        7.95        6.06      5.91 o
   7   5  14       21.87       13.89      6.55 o
   8   5  14        7.42        9.12      7.02 o
   9   5  14       10.20        5.16      8.78 o
  10   5  14        0.05        5.77      6.92 o
  11   5  14        4.53        1.42      6.49 o
  12   5  14        7.03       13.35      9.82 o
  13   5  14        3.48       -0.59     11.23 o
  14   5  14        7.89       14.85     12.48 o
   0   6  14      286.47      276.46     12.46 o
   1   6  14        0.07        0.25      4.05 o
   2   6  14      407.85      418.56     10.38 o
   3   6  14        6.69        5.55      3.39 o
   4   6  14        0.75        3.53      2.27 o
   5   6  14       70.10       54.29      7.75 o
   6   6  14       78.79       80.02     10.10 o
   7   6  14        0.72        1.20      7.20 o
   8   6  14       13.13        7.86      7.26 o
   9   6  14        3.17        1.77      7.61 o
  10   6  14        0.71        0.80     11.33 o
  11   6  14        8.60        9.75      9.98 o
  12   6  14        1.31       11.52      8.23 o
  13   6  14        3.22        6.17     10.50 o
   1   7  14        1.45        1.76      5.02 o
   2   7  14        2.96        5.87      4.26 o
   3   7  14        2.60        1.96      2.91 o
   4   7  14        9.53        7.91      7.76 o
   5   7  14       41.30       29.98      9.14 o
   6   7  14        1.86       -0.62      6.91 o
   7   7  14       37.22       48.68      8.63 o
   8   7  14        0.51        0.66      8.18 o
   9   7  14        1.84        9.29      8.45 o
  10   7  14        1.44        7.57      7.42 o
  11   7  14        2.41       18.96     11.24 o
   0   8  14      159.04      148.55     11.00 o
   1   8  14        5.88        0.79      3.88 o
   2   8  14       38.60       15.41      5.34 o
   3   8  14        2.18        0.97      2.55 o
   4   8  14       28.50       20.29      8.27 o
   5   8  14        2.68       -1.80      6.94 o
   6   8  14       20.44       12.56      9.32 o
   7   8  14        1.46        4.37      8.40 o
   8   8  14       34.15       60.47     11.04 o
   9   8  14        7.17       -0.81      9.94 o
  10   8  14        1.54       30.71     10.07 o
   1   9  14        1.68        0.03      4.87 o
   2   9  14        3.79        2.07      3.85 o
   3   9  14       11.10       19.13      8.60 o
   4   9  14        1.37        0.29      6.93 o
   5   9  14        0.38        5.82      7.71 o
   6   9  14        7.94       11.33      9.54 o
   7   9  14        3.83        5.91     10.25 o
   0  10  14        3.28       14.25     13.84 o
   1  10  14        6.32       11.94      8.50 o
   2  10  14        1.84        0.27      5.18 o
   3  10  14        0.10       -2.67      7.28 o
   4  10  14        4.47        9.34      8.70 o
   1   1  15        2.92        4.87      4.09 o
   2   1  15       86.38      105.27      6.46 o
   3   1  15       52.94       81.17      6.01 o
   4   1  15      257.67      247.55      9.87 o
   5   1  15        7.31       11.96      5.00 o
   6   1  15        1.05        2.27      4.91 o
   7   1  15       20.65       21.86      5.14 o
   8   1  15        0.99       -0.89      3.62 o
   9   1  15       25.22       31.10      5.83 o
  10   1  15        4.57        5.73      4.88 o
  11   1  15        4.71        1.66      5.03 o
  12   1  15        5.27        4.48      4.25 o
  13   1  15        5.77        2.29      5.10 o
  14   1  15       11.63        8.11      6.04 o
  15   1  15        4.08        3.45      5.50 o
   0   2  15       39.41       46.73      8.36 o
   1   2  15       62.79       50.93      5.26 o
   2   2  15        5.81        8.85      4.31 o
   3   2  15       49.09       60.15      6.22 o
   4   2  15      131.64       97.57      6.40 o
   5   2  15       25.04       12.18      5.69 o
   6   2  15        9.66       14.78      5.81 o
   7   2  15       67.30       52.60      5.58 o
   8   2  15        5.09        5.20      4.52 o
   9   2  15      114.67      128.29      7.73 o
  10   2  15       71.28       82.77      6.81 o
  11   2  15       28.26       16.76      4.93 o
  12   2  15       30.20       18.45      8.27 o
  13   2  15       15.19        3.80      5.12 o
  14   2  15        3.62        3.01      5.23 o
  15   2  15        3.55       10.57      7.29 o
   1   3  15        0.79        2.66      4.54 o
   2   3  15       96.21      102.58      6.63 o
   3   3  15       41.51       55.68      6.08 o
   4   3  15       66.82       60.48      5.04 o
   5   3  15        0.34        2.34      3.85 o
   6   3  15       14.58        7.87      4.43 o
   7   3  15        1.88        3.17      4.05 o
   8   3  15        5.43        5.11      4.64 o
   9   3  15        2.15        0.91      4.14 o
  10   3  15      107.03      104.74      7.18 o
  11   3  15       33.57       40.43      6.30 o
  12   3  15        3.27        0.09      5.52 o
  13   3  15        4.14        1.07      5.91 o
  14   3  15       21.29       34.41     10.07 o
   0   4  15        6.36       11.23      6.32 o
   1   4  15      170.17      167.43      9.07 o
   2   4  15      150.66      140.40      7.47 o
   3   4  15        7.20        4.69      4.27 o
   4   4  15       37.68       35.52      5.16 o
   5   4  15      121.50      115.75      9.21 o
   6   4  15        1.46        5.38      4.41 o
   7   4  15        1.99        2.88      2.93 o
   8   4  15       57.01       46.58      7.36 o
   9   4  15        1.95       -1.48      3.17 o
  10   4  15        2.00        7.38      8.91 o
  11   4  15        9.09       27.65     10.57 o
  12   4  15       13.18       14.53      8.63 o
  13   4  15        3.09       -0.47      8.00 o
  14   4  15        0.27       -2.61      9.01 o
   1   5  15       27.60       19.68      5.74 o
   2   5  15       96.96      101.54      6.15 o
   3   5  15      260.38      256.28     10.92 o
   4   5  15       67.48       53.05      5.36 o
   5   5  15       78.66       53.55      5.66 o
   6   5  15       46.35       43.94      8.00 o
   7   5  15        5.14        6.76      7.70 o
   8   5  15       22.42       24.39      7.98 o
   9   5  15       29.17       35.44      8.47 o
  10   5  15        7.23       12.39      8.25 o
  11   5  15        8.30       16.60     10.96 o
  12   5  15        0.74      -13.94     11.29 o
  13   5  15        4.16       11.48      8.92 o
   0   6  15        0.31       -1.77      8.38 o
   1   6  15       18.20       23.43      5.78 o
   2   6  15        6.03        1.57      3.90 o
   3   6  15       21.76       28.16      5.15 o
   4   6  15       13.12       12.31      3.23 o
   5   6  15       33.18       39.72      9.37 o
   6   6  15        2.18       -1.63      6.18 o
   7   6  15        0.04       -0.80      5.82 o
   8   6  15        0.91       -1.37      7.15 o
   9   6  15        3.66       16.33      7.66 o
  10   6  15        1.23       -2.17      9.00 o
  11   6  15        0.01        6.01      9.64 o
  12   6  15       16.88       26.97     12.37 o
   1   7  15        0.07        1.27      4.56 o
   2   7  15        9.95       12.50      3.92 o
   3   7  15       36.35       12.92      3.34 o
   4   7  15       15.05        5.72      2.82 o
   5   7  15       19.17        1.68      6.80 o
   6   7  15       28.32       34.82      8.39 o
   7   7  15        3.03        8.28      7.11 o
   8   7  15        1.09        1.05     10.34 o
   9   7  15        3.13        3.02      7.91 o
  10   7  15        3.94       24.29     10.41 o
  11   7  15        1.73       -0.74      8.17 o
   0   8  15       26.72        1.14      8.69 o
   1   8  15        4.79        8.68      4.54 o
   2   8  15       11.78        6.27      4.88 o
   3   8  15        0.93        0.87      4.30 o
   4   8  15        1.03       -5.84      7.24 o
   5   8  15       29.67       22.70      9.61 o
   6   8  15        3.28       -7.29      9.51 o
   7   8  15        4.50        5.99      7.88 o
   8   8  15        7.39        2.40     11.46 o
   9   8  15        3.76       27.02     11.99 o
   1   9  15        0.92        5.52      5.43 o
   2   9  15       11.66       13.16      7.33 o
   3   9  15        6.78        9.28      7.52 o
   4   9  15        1.83        7.49      7.16 o
   5   9  15       18.93       22.45      9.75 o
   6   9  15        3.94        3.35     10.60 o
   0  10  15       15.54       31.76     18.41 o
   0   0  16      492.70      485.63     34.85 o
   1   0  16        0.03       -3.70      5.48 o
   2   0  16        5.31        0.40      6.50 o
   3   0  16       98.42      105.11     11.02 o
   4   0  16       91.81       78.20     10.30 o
   5   0  16       42.57       51.16      9.98 o
   6   0  16       54.95       28.13      9.08 o
   7   0  16        0.75        5.35      5.90 o
   8   0  16        1.18       -1.57      6.88 o
   9   0  16       81.50      110.48     10.02 o
  10   0  16        4.63       10.81      7.56 o
  11   0  16       94.61       99.06     18.80 o
  12   0  16       30.58       11.13      7.77 o
  13   0  16        0.15        6.50      8.02 o
  14   0  16        4.25       -0.99      7.56 o
  15   0  16       43.94        4.85      7.83 o
   1   1  16       68.54       59.01      5.67 o
   2   1  16       72.89       62.59      6.37 o
   3   1  16      133.86      167.79      7.28 o
   4   1  16      399.27      479.12     13.23 o
   5   1  16       10.08       23.35      7.40 o
   6   1  16       34.89       51.62      6.19 o
   7   1  16        4.38        4.12      4.69 o
   8   1  16       15.36       23.17      6.40 o
   9   1  16        0.73       -3.48      4.44 o
  10   1  16       49.44       54.62      7.89 o
  11   1  16        5.80        7.48      5.01 o
  12   1  16        5.82        0.85      4.69 o
  13   1  16        9.15        5.57      5.41 o
  14   1  16        0.98        5.36      4.96 o
  15   1  16        4.17       -2.36      5.09 o
   0   2  16        6.65       12.03      6.02 o
   1   2  16       18.95       20.55      5.37 o
   2   2  16        0.97        4.30      4.64 o
   3   2  16      216.89      236.49      9.11 o
   4   2  16      321.54      338.33     10.72 o
   5   2  16      108.46       89.10      8.70 o
   6   2  16        5.90       13.26      4.92 o
   7   2  16       40.56       40.10      5.40 o
   8   2  16       14.04        6.41      4.93 o
   9   2  16       59.17       57.56      6.64 o
  10   2  16       23.35       35.51      7.41 o
  11   2  16        3.40       -5.66      5.75 o
  12   2  16       64.58       73.53      8.59 o
  13   2  16        0.72        2.77      4.75 o
  14   2  16        6.83        7.84      5.51 o
   1   3  16      150.03      163.50      8.45 o
   2   3  16        6.60        9.23      5.21 o
   3   3  16      354.45      381.02     11.07 o
   4   3  16        6.37        5.86      4.20 o
   5   3  16        0.63       -0.50      4.14 o
   6   3  16       67.40       59.17      6.74 o
   7   3  16       83.02       73.71      4.99 o
   8   3  16        6.21        5.41      4.04 o
   9   3  16       11.54       11.91      4.26 o
  10   3  16        3.40       -1.12      5.09 o
  11   3  16       21.94       25.84      6.07 o
  12   3  16        4.19        7.14      5.82 o
  13   3  16        0.02        6.77      9.46 o
  14   3  16        2.71        8.51      9.94 o
   0   4  16       14.54       21.81      8.40 o
   1   4  16      162.48      172.18      7.62 o
   2   4  16       12.23       12.29      5.21 o
   3   4  16       65.70       79.73      5.68 o
   4   4  16        8.55        9.01      4.55 o
   5   4  16        8.43        8.97      4.69 o
   6   4  16        2.30        5.29      3.99 o
   7   4  16       13.65        7.02      3.34 o
   8   4  16      134.70      137.97      9.20 o
   9   4  16       28.74       15.75      3.99 o
  10   4  16        8.72        3.57      6.98 o
  11   4  16       17.82       26.48     10.15 o
  12   4  16        6.90       19.44     11.16 o
  13   4  16       14.97        2.95      9.51 o
   1   5  16        9.36        6.71      4.32 o
   2   5  16        5.21        7.27      4.63 o
   3   5  16        3.08       -0.37      4.23 o
   4   5  16       46.40       42.43      4.99 o
   5   5  16       23.12       10.70      4.86 o
   6   5  16       80.81       65.29      8.90 o
   7   5  16        4.56        4.80      6.54 o
   8   5  16        1.02       -4.38      6.58 o
   9   5  16        0.88       14.30      8.72 o
  10   5  16        9.30       21.11      8.31 o
  11   5  16       21.51       17.34      8.86 o
  12   5  16        2.41        7.64     10.09 o
   0   6  16       36.92       43.38      9.63 o
   1   6  16       12.50        9.45      5.92 o
   2   6  16       52.87       47.19      5.66 o
   3   6  16        7.92        6.17      3.31 o
   4   6  16        3.82        5.94      3.69 o
   5   6  16       63.87       60.44      8.22 o
   6   6  16        0.15        7.32      7.42 o
   7   6  16       59.90       81.60     10.33 o
   8   6  16        6.04       10.29      7.90 o
   9   6  16        3.17       20.24     10.78 o
  10   6  16        0.75        9.50      8.26 o
  11   6  16        0.82       25.67     10.01 o
   1   7  16        0.59       -1.39      4.47 o
   2   7  16       33.63       28.46      5.95 o
   3   7  16        0.49        4.92      4.60 o
   4   7  16        5.68        3.61      2.82 o
   5   7  16        1.68       10.25      6.59 o
   6   7  16        0.19        7.76      8.65 o
   7   7  16        3.40        8.95      8.07 o
   8   7  16        0.76       13.69      7.86 o
   9   7  16        0.16        5.14      8.34 o
  10   7  16        7.65       21.87     11.14 o
   0   8  16        1.07        7.97     12.92 o
   1   8  16       56.04       25.05      8.60 o
   2   8  16        2.10       -0.90      6.54 o
   3   8  16        0.00        3.80      6.33 o
   4   8  16        8.12       14.26      8.74 o
   5   8  16        5.73       10.55      8.52 o
   6   8  16        3.65        4.24      7.65 o
   7   8  16        1.46       15.13      8.51 o
   8   8  16        1.40        6.26     10.67 o
   1   9  16        7.60       -3.53      6.56 o
   2   9  16        0.03       -0.15      8.49 o
   3   9  16        3.58       10.13      7.36 o
   4   9  16        0.72        0.43      8.89 o
   5   9  16       13.42       19.50      9.44 o
   1   1  17        5.75        8.11      4.52 o
   2   1  17      118.97      120.55      7.22 o
   3   1  17       34.80       37.55      5.41 o
   4   1  17       43.58       48.34      6.16 o
   5   1  17       61.88       49.74      7.37 o
   6   1  17       20.67       27.30      6.67 o
   7   1  17        4.25        6.88      5.02 o
   8   1  17        0.24        2.98      5.44 o
   9   1  17       28.30       31.22      6.86 o
  10   1  17        1.92        5.68      4.96 o
  11   1  17        5.97        7.11      5.06 o
  12   1  17        0.21        2.65      5.62 o
  13   1  17        1.71        1.09      4.53 o
  14   1  17        0.02        1.60      5.16 o
   0   2  17       40.82       38.19      6.75 o
   1   2  17      137.69      122.17      7.19 o
   2   2  17        0.16       -1.21      4.42 o
   3   2  17      226.21      206.93      9.00 o
   4   2  17       19.25       19.56      5.94 o
   5   2  17        3.17        1.32      4.72 o
   6   2  17       54.53       41.23      6.45 o
   7   2  17       53.10       50.88      7.23 o
   8   2  17       63.71       63.67      6.15 o
   9   2  17       15.09       32.94      6.63 o
  10   2  17        0.80        8.26      4.89 o
  11   2  17        0.77        1.28      5.64 o
  12   2  17        8.56       14.14      8.00 o
  13   2  17        3.44        8.45      5.19 o
  14   2  17        3.63       10.03      8.01 o
   1   3  17        0.09        0.65      4.35 o
   2   3  17       46.52       54.12      6.20 o
   3   3  17      351.41      344.73     13.01 o
   4   3  17       15.40       26.86      5.66 o
   5   3  17      326.42      288.28     10.97 o
   6   3  17        2.82        3.74      5.24 o
   7   3  17       20.26       12.46      4.06 o
   8   3  17       12.49        3.20      5.27 o
   9   3  17        0.54       -5.94      5.27 o
  10   3  17        6.94        9.00      5.64 o
  11   3  17        5.80        7.00      4.31 o
  12   3  17        9.19       12.14     10.83 o
  13   3  17        5.92        9.99      9.64 o
   0   4  17       51.01       54.40      9.08 o
   1   4  17      161.40      197.81      9.29 o
   2   4  17       47.03       38.02      6.94 o
   3   4  17       23.82       25.42      5.16 o
   4   4  17       34.59       41.00      5.21 o
   5   4  17       65.25       52.73      5.61 o
   6   4  17        0.57        2.64      4.02 o
   7   4  17       49.57       50.93      5.78 o
   8   4  17        0.40        0.53      4.17 o
   9   4  17       26.62       17.72      5.39 o
  10   4  17        0.05        5.98      7.92 o
  11   4  17        0.37       -4.26     11.72 o
  12   4  17       12.50       26.87     13.06 o
  13   4  17        3.37        1.00      9.18 o
   1   5  17       14.91       11.94      5.47 o
   2   5  17        7.65        5.37      4.74 o
   3   5  17       95.84       85.66      6.56 o
   4   5  17       26.57       17.22      5.31 o
   5   5  17        1.81        5.19      4.72 o
   6   5  17       17.02        7.36      3.77 o
   7   5  17        0.72        3.53      3.26 o
   8   5  17        6.71       11.15      8.51 o
   9   5  17        1.36       -1.91      6.62 o
  10   5  17        4.73        2.04      8.40 o
  11   5  17       12.02        4.02     10.71 o
  12   5  17        0.97       10.90      9.03 o
   0   6  17        0.65       -3.57      7.05 o
   1   6  17       20.90       14.55      5.10 o
   2   6  17        0.22        3.21      4.61 o
   3   6  17        7.63        9.90      4.83 o
   4   6  17       49.91       43.54      6.37 o
   5   6  17       12.74        4.68      6.30 o
   6   6  17        4.75        2.19      7.08 o
   7   6  17        0.19       10.92      8.24 o
   8   6  17        8.84       13.08      9.13 o
   9   6  17        6.46       10.23      7.81 o
  10   6  17        2.25        3.41      9.46 o
  11   6  17        0.24        9.27     12.60 o
   1   7  17        3.51       -3.01      4.62 o
   2   7  17        1.65        2.50      5.30 o
   3   7  17        6.69        2.52      4.46 o
   4   7  17        1.05        3.60      5.17 o
   5   7  17        0.08      -10.01      8.24 o
   6   7  17        0.21        7.26      9.23 o
   7   7  17        7.65        2.11      9.30 o
   8   7  17        2.90       -4.80      9.08 o
   9   7  17        0.04       20.79     11.04 o
   0   8  17       33.43       32.53     13.18 o
   1   8  17        1.01       -3.81      5.53 o
   2   8  17        2.74        6.96      6.68 o
   3   8  17        0.15       13.46      6.56 o
   4   8  17        0.74        0.35      6.52 o
   5   8  17        2.19       -3.04      6.69 o
   6   8  17        2.66       -7.70      8.14 o
   7   8  17        4.96       21.24      9.98 o
   1   9  17        0.03        2.94      5.34 o
   2   9  17        0.29        0.04      6.56 o
   3   9  17        0.85        0.73      8.48 o
   0   0  18       98.44      106.14     19.40 o
   1   0  18        0.13        1.59      6.81 o
   2   0  18        5.90       11.18      7.43 o
   3   0  18       88.06       63.08     14.56 o
   4   0  18       53.39       62.46     10.45 o
   5   0  18       73.41       38.86      9.18 o
   6   0  18       16.85       22.49      9.41 o
   7   0  18        8.89        4.04      8.29 o
   8   0  18       12.21       14.15      8.05 o
   9   0  18        0.62        2.41      6.82 o
  10   0  18        0.55        6.69      8.64 o
  11   0  18        9.48       20.39     10.49 o
  12   0  18        1.18        8.29      9.23 o
  13   0  18        2.00        4.68      8.64 o
   1   1  18       24.87       29.35      5.21 o
   2   1  18      125.32      124.64      7.19 o
   3   1  18      193.12      208.23      8.84 o
   4   1  18      109.08       90.72      6.63 o
   5   1  18       86.24       68.40      9.06 o
   6   1  18        3.07        6.19      5.39 o
   7   1  18        0.02       -1.99      5.71 o
   8   1  18       17.51       20.88      5.46 o
   9   1  18        6.03       12.66      5.89 o
  10   1  18        0.91        5.58      5.04 o
  11   1  18        8.19        9.33      5.11 o
  12   1  18        2.35        1.06      4.56 o
  13   1  18        0.90        6.65      5.35 o
   0   2  18       49.24       45.79      8.05 o
   1   2  18       91.63       92.23     10.44 o
   2   2  18        4.34        6.01      4.78 o
   3   2  18       20.99       29.94      6.63 o
   4   2  18       12.20       11.35      5.04 o
   5   2  18       58.05       45.53      7.52 o
   6   2  18        4.41        4.94      5.48 o
   7   2  18        5.85        9.07      5.17 o
   8   2  18        0.88        5.20      5.55 o
   9   2  18        0.28        3.85      6.10 o
  10   2  18        0.33        7.10      5.62 o
  11   2  18        0.42        9.63      5.29 o
  12   2  18        2.24        2.34      5.11 o
  13   2  18        6.99        6.69      8.19 o
   1   3  18       32.50       26.63      5.89 o
   2   3  18        5.69       10.08      5.34 o
   3   3  18      117.26       98.47      7.53 o
   4   3  18       51.95       43.20      6.28 o
   5   3  18        5.29        6.06      5.71 o
   6   3  18       17.18       13.09      5.49 o
   7   3  18        1.55        2.09      4.15 o
   8   3  18        6.54       11.35      5.15 o
   9   3  18        9.30       17.29      6.42 o
  10   3  18        0.07        5.58      5.49 o
  11   3  18        2.30        9.90      9.19 o
  12   3  18        0.04       15.06      9.96 o
  13   3  18        0.39       11.28     11.42 o
   0   4  18        0.00        5.62      6.40 o
   1   4  18        0.18       -2.61      4.67 o
   2   4  18       26.62       20.73      5.39 o
   3   4  18      110.84       99.13      9.22 o
   4   4  18        4.93        8.94      4.68 o
   5   4  18       88.15       93.97      7.34 o
   6   4  18       11.13        6.21      5.11 o
   7   4  18        9.85        7.38      4.84 o
   8   4  18        3.42        3.89      4.47 o
   9   4  18        0.00        2.51      5.93 o
  10   4  18        0.34        5.09      7.73 o
  11   4  18        1.01       -1.26      7.51 o
  12   4  18        0.29      -16.67     11.12 o
   1   5  18       14.00       14.27      5.79 o
   2   5  18        7.05       12.42      6.64 o
   3   5  18        9.78       11.92      5.21 o
   4   5  18        0.28       -1.99      4.27 o
   5   5  18        3.82        8.16      6.81 o
   6   5  18       18.26       19.51      6.07 o
   7   5  18        3.01        1.54      5.36 o
   8   5  18        1.88        6.18      6.19 o
   9   5  18        0.04       -2.33     18.38 o
  10   5  18       13.38       30.59      9.27 o
  11   5  18        1.34       10.71      8.59 o
   0   6  18       39.66       29.19     12.70 o
   1   6  18        2.72        4.58      5.36 o
   2   6  18        0.25        4.60      5.31 o
   3   6  18        4.81        6.55      4.23 o
   4   6  18       17.66       20.61      4.55 o
   5   6  18        2.58        7.71      4.52 o
   6   6  18        2.16        8.79      7.16 o
   7   6  18        2.76       23.43      9.00 o
   8   6  18        0.43       16.41     11.99 o
   9   6  18        3.50       14.04     11.23 o
  10   6  18        0.88       17.84      9.53 o
   1   7  18        0.00       -0.94      4.50 o
   2   7  18        2.07        0.93      4.35 o
   3   7  18        1.13        5.89      5.89 o
   4   7  18        4.16        3.75      6.96 o
   5   7  18        0.31       -8.88      7.32 o
   6   7  18        4.68        0.86      9.11 o
   7   7  18        9.85       31.59     10.76 o
   8   7  18        0.00       11.93     10.84 o
   0   8  18        0.00        9.34      6.10 o
   1   8  18        0.75        5.59      4.56 o
   2   8  18        0.01        8.42      8.71 o
   3   8  18        0.05        5.58      7.74 o
   4   8  18        0.72       -1.03      8.12 o
   5   8  18        3.06        0.02      7.79 o
   1   1  19        5.10        3.40      4.84 o
   2   1  19        1.55        6.83      4.74 o
   3   1  19        0.11        1.68      4.65 o
   4   1  19        0.06       -0.93      4.98 o
   5   1  19       14.35       14.09      6.80 o
   6   1  19        4.44       -0.99      5.43 o
   7   1  19       15.05       14.39      6.31 o
   8   1  19        3.88        6.22      5.19 o
   9   1  19        1.68        6.31      5.34 o
  10   1  19        1.19        4.97      5.87 o
  11   1  19        2.86        8.45      5.95 o
  12   1  19        4.37        7.57      5.33 o
  13   1  19        0.12        1.07      5.46 o
   0   2  19        6.38        9.99      7.76 o
   1   2  19        2.73       -2.93      5.18 o
   2   2  19        9.50        6.71      4.90 o
   3   2  19       24.66       26.07      6.53 o
   4   2  19       46.10       53.22      6.52 o
   5   2  19        9.68        3.26      6.18 o
   6   2  19        7.79       12.50      5.69 o
   7   2  19        1.94        6.46      5.94 o
   8   2  19        0.92        3.87      4.72 o
   9   2  19        5.61       11.14      5.84 o
  10   2  19        0.57        0.40      6.35 o
  11   2  19        2.98        8.31      5.73 o
  12   2  19        1.15        2.45      4.94 o
   1   3  19       52.37       58.19      6.73 o
   2   3  19       31.49       36.19      6.55 o
   3   3  19        0.04       -1.62      5.07 o
   4   3  19        2.79        1.15      4.79 o
   5   3  19        1.14        4.86      6.17 o
   6   3  19        0.94        4.20      5.38 o
   7   3  19        4.43        9.63      5.02 o
   8   3  19        0.45       10.78      4.65 o
   9   3  19       11.86       -2.49      5.12 o
  10   3  19       12.46       21.22      6.95 o
  11   3  19       15.52       36.84      9.59 o
  12   3  19        0.42        3.22      9.84 o
   0   4  19        3.28        3.53      7.03 o
   1   4  19       32.50       23.88      6.14 o
   2   4  19       13.23       15.78      6.03 o
   3   4  19        0.09        0.31      5.46 o
   4   4  19       26.29       26.61      6.35 o
   5   4  19       19.03       24.81      5.81 o
   6   4  19        0.03        9.06      5.48 o
   7   4  19        0.73       -0.57      3.64 o
   8   4  19       11.05       16.81      6.12 o
   9   4  19        1.32       11.48      7.92 o
  10   4  19        0.71        4.71      8.32 o
  11   4  19        8.23       26.26     10.71 o
   1   5  19        8.23       10.38      5.64 o
   2   5  19       15.86       10.60      4.85 o
   3   5  19        0.00        3.11      5.37 o
   4   5  19        1.26        4.18      4.64 o
   5   5  19        7.59        9.66      7.01 o
   6   5  19        2.96       18.10      6.11 o
   7   5  19        0.03       15.40      7.90 o
   8   5  19        1.80        5.81      9.56 o
   9   5  19        0.00       -4.36      7.53 o
  10   5  19        0.30        0.81     19.86 o
   0   6  19        6.33       12.38     10.18 o
   1   6  19       20.28       23.72      7.64 o
   2   6  19        1.73        8.15      5.08 o
   3   6  19       10.74        7.21      4.46 o
   4   6  19        1.35        6.83      5.59 o
   5   6  19        3.24       16.06      6.87 o
   6   6  19        0.63       15.03      9.72 o
   7   6  19        6.07       10.38      8.63 o
   8   6  19        3.11       11.71      9.69 o
   9   6  19        0.83        7.72      8.82 o
   1   7  19        0.72        2.07      6.13 o
   2   7  19        0.22        2.62      4.57 o
   3   7  19        2.77       -4.67      7.72 o
   4   7  19        0.09        5.40      7.05 o
   5   7  19        0.31       11.91      7.40 o
   6   7  19        9.92       14.19      9.90 o
   7   7  19        3.83        2.70     12.41 o
   0   8  19        0.04        6.22      8.14 o
   1   8  19        3.01       -1.26      6.11 o
   2   8  19        0.25       -2.95      7.13 o
   3   8  19        6.60        3.60      8.22 o
   0   0  20      145.35      122.49     13.37 o
   1   0  20        6.62       -3.71      7.27 o
   2   0  20       75.00       48.72      9.65 o
   3   0  20        1.87        5.55      7.12 o
   4   0  20       10.73        8.64      9.15 o
   5   0  20       54.51       57.15     10.75 o
   6   0  20        0.95      -14.85     12.73 o
   7   0  20       14.06       20.45     10.21 o
   8   0  20        5.65        4.94      7.75 o
   9   0  20       17.27       23.93     10.76 o
  10   0  20        2.25       -2.99      7.95 o
  11   0  20        9.97       28.61     13.52 o
  12   0  20        0.85        3.16      7.81 o
   1   1  20        6.08       -1.22      5.28 o
   2   1  20       11.13        5.44      5.17 o
   3   1  20       31.57       19.13      5.85 o
   4   1  20       60.39       44.03      6.59 o
   5   1  20        3.78       -0.85      5.59 o
   6   1  20        0.01        4.31      5.89 o
   7   1  20        0.29       -6.11      6.22 o
   8   1  20       18.07       21.29      5.88 o
   9   1  20        1.04        2.52      5.63 o
  10   1  20        8.60       13.16      6.10 o
  11   1  20        0.00       -4.23      6.59 o
  12   1  20        0.19        4.71      6.82 o
   0   2  20       59.16       75.06     10.52 o
   1   2  20       21.23       29.56      6.14 o
   2   2  20        2.30        1.91      4.70 o
   3   2  20        2.47       -1.36      5.26 o
   4   2  20        4.86        6.61      5.56 o
   5   2  20        1.07       -1.93      6.19 o
   6   2  20       18.18       21.75      6.69 o
   7   2  20        2.71        4.59      5.57 o
   8   2  20        0.98       11.46      5.95 o
   9   2  20        0.76        0.97      7.22 o
  10   2  20        0.80        1.08      5.90 o
  11   2  20        3.91       -2.91      6.73 o
   1   3  20        0.70       -0.17      4.98 o
   2   3  20        1.73        0.96      5.60 o
   3   3  20        0.04       -2.42      5.65 o
   4   3  20       14.59       10.01      6.37 o
   5   3  20        0.96        0.45      6.22 o
   6   3  20        0.57       17.01      6.96 o
   7   3  20        0.03        0.33      5.56 o
   8   3  20        0.54        4.20      4.61 o
   9   3  20        0.18       13.38      6.80 o
  10   3  20        0.86       -1.70     12.17 o
  11   3  20        1.98       12.57     10.29 o
   0   4  20        0.75       -7.80      8.22 o
   1   4  20       34.16       33.39      6.39 o
   2   4  20        3.70        7.43      5.72 o
   3   4  20       38.24       52.95      7.02 o
   4   4  20        7.96       10.62      6.39 o
   5   4  20        2.19        7.85      4.94 o
   6   4  20        2.84        2.23      9.53 o
   7   4  20        3.86       13.48      4.77 o
   8   4  20        1.54       11.44      7.43 o
   9   4  20        1.58       26.36      9.26 o
  10   4  20        0.04       14.31      9.99 o
   1   5  20        1.06        3.61      5.56 o
   2   5  20        0.11        8.47      6.22 o
   3   5  20        4.86        1.35      5.56 o
   4   5  20        0.34        2.70      4.78 o
   5   5  20        9.54       -1.25      6.37 o
   6   5  20        8.68       14.92      6.34 o
   7   5  20        0.79        9.56      7.19 o
   8   5  20        0.43        3.58      7.03 o
   9   5  20        8.39       -0.86      9.50 o
   0   6  20        1.72        5.19      8.23 o
   1   6  20        4.14        6.75      4.56 o
   2   6  20        0.76       13.38      5.16 o
   3   6  20        0.35       -5.30      5.59 o
   4   6  20        6.65       11.33      5.65 o
   5   6  20        4.35        7.92      7.96 o
   6   6  20        0.78        6.99      7.56 o
   7   6  20        6.48       15.19     10.47 o
   1   7  20        0.73       10.35      5.99 o
   2   7  20        0.01        9.71      6.60 o
   3   7  20        2.40        1.36      7.15 o
   4   7  20        5.96        6.15      6.87 o
   5   7  20        7.49        9.23      7.78 o
   1   1  21        6.25       -0.48      5.16 o
   2   1  21        6.64        6.36      5.83 o
   3   1  21        0.74       12.61      7.02 o
   4   1  21        0.00        3.34      5.84 o
   5   1  21        0.01        7.62      7.10 o
   6   1  21        0.64        2.51      5.94 o
   7   1  21        1.72       11.56      5.97 o
   8   1  21       20.00       28.30      6.53 o
   9   1  21        0.22        2.76      5.19 o
  10   1  21        3.14       11.71      7.43 o
  11   1  21        0.07        5.00      6.90 o
   0   2  21        4.35       -3.73      8.19 o
   1   2  21        0.01       -3.80      5.44 o
   2   2  21       21.70       20.62      6.39 o
   3   2  21       39.72       34.00      6.96 o
   4   2  21        0.12       20.91      8.52 o
   5   2  21        1.45        6.53      6.96 o
   6   2  21        0.00        2.23      8.93 o
   7   2  21        0.55        4.90      7.39 o
   8   2  21        0.00        1.77      5.15 o
   9   2  21        0.86       -9.85      7.96 o
  10   2  21        0.70       20.36      7.38 o
   1   3  21       15.70       23.59      6.11 o
   2   3  21       12.94       12.17      5.83 o
   3   3  21        0.92       15.70      6.80 o
   4   3  21       11.25        8.43      7.10 o
   5   3  21        3.30       14.34      9.73 o
   6   3  21        0.15        8.35      6.58 o
   7   3  21        0.02        8.27      6.66 o
   8   3  21        4.90       10.27      5.83 o
   9   3  21        0.10       -5.32      4.84 o
  10   3  21        3.36        8.20      7.78 o
   0   4  21       18.95       24.68      8.59 o
   1   4  21        0.52       14.52      5.75 o
   2   4  21        0.50        6.14      5.48 o
   3   4  21        0.16        7.32      6.42 o
   4   4  21        1.30        0.97      7.67 o
   5   4  21       11.21       15.47      5.54 o
   6   4  21        0.80        2.66      5.12 o
   7   4  21        3.35       11.13      4.41 o
   8   4  21        1.24       18.14      8.37 o
   9   4  21        1.24        8.76      8.09 o
   1   5  21        1.09       -0.81      5.08 o
   2   5  21        0.13        5.69      5.98 o
   3   5  21        2.40        8.39      4.07 o
   4   5  21        5.45        9.33      6.30 o
   5   5  21        1.09        3.37      5.73 o
   6   5  21       15.05       10.91      7.90 o
   7   5  21        0.16        6.16      8.15 o
   8   5  21       21.61       20.88      9.54 o
   0   6  21       28.55       39.67      9.60 o
   1   6  21        2.48        1.73      4.97 o
   2   6  21        0.38       -3.64      4.32 o
   3   6  21        0.17       12.45      7.54 o
   4   6  21        1.22      -10.05     10.08 o
   5   6  21        0.01        1.22      7.34 o
   6   6  21        2.19        3.03      7.79 o
   1   7  21        2.70       -0.16      5.83 o
   2   7  21        1.55       11.88      8.48 o
   3   7  21        1.91        6.52      8.98 o
   0   0  22       34.94       32.56     15.88 o
   1   0  22        9.95        9.22      8.30 o
   2   0  22        0.08        2.59      6.80 o
   3   0  22       11.37        2.24      7.53 o
   4   0  22        0.66       12.10      9.63 o
   5   0  22        0.33       13.03      7.63 o
   6   0  22       35.73       42.86     12.66 o
   7   0  22        6.88       14.79      8.58 o
   8   0  22       25.38       29.58     13.71 o
   9   0  22        7.34       18.09      9.22 o
  10   0  22        6.74        3.25     10.16 o
   1   1  22        1.01        2.67      5.17 o
   2   1  22       13.28       11.12      7.30 o
   3   1  22        0.05        9.52      5.79 o
   4   1  22        0.44        2.75      6.62 o
   5   1  22        4.27        6.50      5.90 o
   6   1  22        1.51        4.51      8.40 o
   7   1  22        3.68        5.32      5.82 o
   8   1  22        8.15       20.67      6.34 o
   9   1  22       13.12       -2.18      6.96 o
  10   1  22        5.80        9.48      7.73 o
   0   2  22       92.49       59.64     13.64 o
   1   2  22        4.18        4.92      5.71 o
   2   2  22        7.73        4.62      5.99 o
   3   2  22        2.64        4.50      5.86 o
   4   2  22        8.62       17.06      6.73 o
   5   2  22        0.62       -4.98      7.14 o
   6   2  22        0.20       11.05      6.74 o
   7   2  22       11.32        4.02      7.51 o
   8   2  22       13.71       18.34      6.54 o
   9   2  22        0.42        6.38      7.48 o
   1   3  22        7.97       14.23      7.48 o
   2   3  22        5.92        7.48      5.88 o
   3   3  22        0.46        5.99      6.13 o
   4   3  22        3.73        8.45      6.10 o
   5   3  22        0.43       15.56      7.56 o
   6   3  22        0.90       -2.64      6.27 o
   7   3  22        0.00       11.69      6.94 o
   8   3  22        0.65       -4.47      9.45 o
   9   3  22        2.69        0.14      7.84 o
   0   4  22       10.09       14.13      8.60 o
   1   4  22        7.85       10.90      5.93 o
   2   4  22        0.02       -2.63      5.22 o
   3   4  22        9.78       17.68      8.89 o
   4   4  22        1.29        6.20      4.82 o
   5   4  22        0.07        6.26      6.13 o
   6   4  22        1.00       22.61      7.33 o
   7   4  22        2.50        5.04      8.28 o
   8   4  22        0.55        6.19      7.96 o
   1   5  22        4.71        4.66      5.50 o
   2   5  22        5.24        9.74      4.68 o
   3   5  22        0.24       -2.05      4.78 o
   4   5  22        2.76        2.52      6.66 o
   5   5  22        2.39       -2.75      7.58 o
   6   5  22        0.53        4.89      9.14 o
   0   6  22       18.29       16.68     13.28 o
   1   6  22        1.12       -1.83      6.55 o
   2   6  22        4.30        5.30      4.60 o
   3   6  22        1.25        5.17      7.87 o
   4   6  22        0.70       -3.51     10.29 o
   1   1  23        0.78       -5.00      5.51 o
   2   1  23        0.03        3.17      5.63 o
   3   1  23        3.27        8.60      6.41 o
   4   1  23        0.29        4.54      6.43 o
   5   1  23        0.03        3.55      7.20 o
   6   1  23        0.05        4.36      6.62 o
   7   1  23        5.88       13.78      7.75 o
   8   1  23        0.60        4.05      5.93 o
   0   2  23        2.81        7.60      7.30 o
   1   2  23        3.97       -3.50      6.24 o
   2   2  23        2.78       18.34      6.71 o
   3   2  23        8.87       10.79      6.98 o
   4   2  23        0.04        4.69      6.59 o
   5   2  23        0.00       -6.46      7.98 o
   6   2  23        0.93       11.52      7.45 o
   7   2  23        0.31        6.88      8.10 o
   8   2  23        2.62        6.77      7.47 o
   1   3  23        0.37        3.94      5.50 o
   2   3  23        9.64        9.29      5.66 o
   3   3  23        0.02       -5.76      5.36 o
   4   3  23        0.13       -2.44      5.91 o
   5   3  23        0.57        2.38      6.51 o
   6   3  23       12.82       30.30     10.54 o
   7   3  23       10.89       13.24      8.44 o
   0   4  23        4.23       14.36      8.44 o
   1   4  23        1.00       11.05      6.02 o
   2   4  23        0.26        7.13      5.37 o
   3   4  23        0.88       10.68      7.78 o
   4   4  23        5.22        0.26      4.46 o
   5   4  23        4.06       -1.47      5.51 o
   6   4  23        0.69       -4.86      8.71 o
   1   5  23        2.20       -3.57      5.57 o
   2   5  23        2.20        7.35      5.59 o
   3   5  23        0.00        5.51      4.65 o
   4   5  23        0.07       15.24     12.73 o
   0   0  24        2.70        9.84     11.82 o
   1   0  24        4.99        8.76      9.91 o
   2   0  24        3.90       19.58     10.67 o
   3   0  24       12.16       26.55     10.04 o
   4   0  24        1.76       17.44     10.77 o
   5   0  24        8.19       20.33     11.40 o
   6   0  24        0.57       -6.82      8.81 o
   7   0  24        0.21       13.75     10.61 o
   1   1  24        2.18        8.23      6.38 o
   2   1  24        1.15       10.52      5.94 o
   3   1  24       12.95        8.18      6.88 o
   4   1  24        0.00        4.32      6.78 o
   5   1  24        0.00        7.96      7.31 o
   6   1  24        0.67       11.35      9.06 o
   7   1  24        0.00        6.31      6.74 o
   0   2  24        4.62       15.31      8.53 o
   1   2  24        0.19        3.49      6.73 o
   2   2  24        0.19       -0.57      5.54 o
   3   2  24        1.34       17.75      7.11 o
   4   2  24        0.40        5.86      9.17 o
   5   2  24        2.75       16.22      7.81 o
   6   2  24        4.98       10.03      9.76 o
   1   3  24        0.01        6.76      5.87 o
   2   3  24        0.15       17.38      7.17 o
   3   3  24        4.49       12.06      6.48 o
   4   3  24        0.40        6.27      9.46 o
   5   3  24        1.08       14.96     11.11 o
   0   4  24        6.80        9.56     14.62 o
   1   4  24        0.10        0.68      5.95 o
   2   4  24        0.34       10.46      5.69 o
   3   4  24        0.95        0.61      5.93 o
   4   4  24        1.07        1.98      6.78 o
   1   1  25        0.41       19.15      8.31 o
   2   1  25        0.86        2.36      6.84 o
   3   1  25        2.47        2.23      7.47 o
   4   1  25        2.14       10.07     10.68 o
   5   1  25        2.84       17.59      8.11 o
   0   2  25        5.23       24.47     13.42 o
   1   2  25        5.68       11.49      6.53 o
   2   2  25        0.00        8.85      7.06 o
   3   2  25        7.83       24.65      7.01 o
   4   2  25        0.45       15.46      7.98 o
   1   3  25        0.01       -5.21      6.23 o
   2   3  25        7.17       14.35      7.22 o
   0   0  26        0.45       31.47     21.26 o
   1   0  26       19.80       20.49     12.11 o
 
